# Supplementary material for: Ordinal regression models for zero-inflated and/or over-dispersed count data
Source: Sci Rep. 2019 Feb 28;9:3046. doi: 10.1038/s41598-019-39377-x (PMC6395857; doi:10.1038/s41598-019-39377-x)
Supplement: Supplementary file 2 — Vittor et al 2006 data [file 41598_2019_39377_MOESM2_ESM.csv]

utmx	utmy	month	yr	precip	darlingi	nunez	trian	ben	osw	ran	spatial.cluster	forest	expsoilurb
661236	9520318	1	2001	0.50702715	0	0	0	0	0	0	13	0.998868778280543	0
661236	9520318	1	2001	0.50702715	0	0	0	0	0	0	13	0.998868778280543	0
661236	9520318	10	2000	0.20746982	0	0	0	0	4	0	13	0.998868778280543	0
661236	9520318	10	2000	0.20746982	0	0	1	0	0	0	13	0.998868778280543	0
661236	9520318	11	2000	0.24636202	0	0	1	0	0	0	13	0.998868778280543	0
661236	9520318	12	2000	0.27329221	0	0	0	0	0	0	13	0.998868778280543	0
661236	9520318	2	2001	0.36461911	0	0	3	0	0	0	13	0.998868778280543	0
661236	9520318	3	2001	0.4440864	0	0	1	0	0	0	13	0.998868778280543	0
661236	9520318	4	2001	0.4365766	0	0	10	0	9	0	13	0.998868778280543	0
661236	9520318	5	2001	0.25795215	0	0	2	0	0	0	13	0.998868778280543	0
661236	9520318	6	2001	0.18960282	0	0	1	0	0	0	13	0.998868778280543	0
661236	9520318	7	2001	0.19141066	0	0	9	0	0	0	13	0.998868778280543	0
661236	9520318	7	2001	0.19141066	0	0	7	0	0	0	13	0.998868778280543	0
661236	9520318	8	2001	0.16336818	0	0	1	0	0	0	13	0.998868778280543	0
661236	9520318	9	2000	0.35133764	0	0	2	0	3	0	13	0.998868778280543	0
661887	9524047	1	2001	0.50702715	0	0	0	0	0	0	12	0.990877993158495	0
661887	9524047	1	2001	0.50702715	0	0	5	0	0	0	12	0.990877993158495	0
661887	9524047	10	2000	0.20746982	0	0	0	0	0	0	12	0.990877993158495	0
661887	9524047	10	2000	0.20746982	0	0	0	0	1	0	12	0.990877993158495	0
661887	9524047	11	2000	0.24636202	0	0	0	0	0	0	12	0.990877993158495	0
661887	9524047	12	2000	0.27329221	0	0	0	0	0	0	12	0.990877993158495	0
661887	9524047	2	2001	0.36461911	0	0	47	0	0	0	12	0.990877993158495	0
661887	9524047	3	2001	0.4440864	0	0	29	0	0	0	12	0.990877993158495	0
661887	9524047	4	2001	0.4365766	0	0	9	0	8	0	12	0.990877993158495	0
661887	9524047	5	2001	0.25795215	0	0	5	0	2	0	12	0.990877993158495	0
661887	9524047	6	2001	0.18960282	0	0	1	0	0	0	12	0.990877993158495	0
661887	9524047	7	2001	0.19141066	0	0	11	0	1	0	12	0.990877993158495	0
661887	9524047	7	2001	0.19141066	0	0	0	0	0	0	12	0.990877993158495	0
661887	9524047	8	2001	0.16336818	0	0	2	0	0	0	12	0.990877993158495	0
661887	9524047	9	2000	0.35133764	0	0	0	0	3	0	12	0.990877993158495	0
662030	9522710	1	2001	0.50702715	0	0	2	0	0	0	13	0.977349943374858	0.0113250283125708
662030	9522710	1	2001	0.50702715	0	0	2	0	0	0	13	0.977349943374858	0.0113250283125708
662030	9522710	10	2000	0.20746982	0	0	4	0	3	0	13	0.977349943374858	0.0113250283125708
662030	9522710	10	2000	0.20746982	0	0	0	0	0	0	13	0.977349943374858	0.0113250283125708
662030	9522710	11	2000	0.24636202	0	0	2	0	0	0	13	0.977349943374858	0.0113250283125708
662030	9522710	12	2000	0.27329221	0	0	0	0	0	0	13	0.977349943374858	0.0113250283125708
662030	9522710	2	2001	0.36461911	0	0	52	0	1	0	13	0.977349943374858	0.0113250283125708
662030	9522710	3	2001	0.4440864	0	0	129	0	0	0	13	0.977349943374858	0.0113250283125708
662030	9522710	4	2001	0.4365766	0	0	1	0	2	0	13	0.977349943374858	0.0113250283125708
662030	9522710	5	2001	0.25795215	0	0	4	0	0	0	13	0.977349943374858	0.0113250283125708
662030	9522710	6	2001	0.18960282	0	0	8	0	0	0	13	0.977349943374858	0.0113250283125708
662030	9522710	7	2001	0.19141066	0	0	0	0	0	0	13	0.977349943374858	0.0113250283125708
662030	9522710	7	2001	0.19141066	0	0	20	0	0	0	13	0.977349943374858	0.0113250283125708
662030	9522710	8	2001	0.16336818	0	0	11	0	0	0	13	0.977349943374858	0.0113250283125708
662030	9522710	9	2000	0.35133764	0	0	1	0	1	0	13	0.977349943374858	0.0113250283125708
662330	9519446	1	2001	0.50702715	0	0	0	0	0	0	13	0.726962457337884	0.202502844141069
662330	9519446	1	2001	0.50702715	0	0	0	0	0	0	13	0.726962457337884	0.202502844141069
662330	9519446	10	2000	0.20746982	1	0	0	0	0	0	13	0.726962457337884	0.202502844141069
662330	9519446	10	2000	0.20746982	0	0	0	0	0	0	13	0.726962457337884	0.202502844141069
662330	9519446	11	2000	0.24636202	0	0	0	0	0	0	13	0.726962457337884	0.202502844141069
662330	9519446	12	2000	0.27329221	0	0	0	0	0	0	13	0.726962457337884	0.202502844141069
662330	9519446	2	2001	0.36461911	0	0	0	0	0	0	13	0.726962457337884	0.202502844141069
662330	9519446	3	2001	0.4440864	0	0	3	0	0	0	13	0.726962457337884	0.202502844141069
662330	9519446	4	2001	0.4365766	0	0	4	0	2	0	13	0.726962457337884	0.202502844141069
662330	9519446	5	2001	0.25795215	0	0	0	0	0	0	13	0.726962457337884	0.202502844141069
662330	9519446	6	2001	0.18960282	0	0	0	0	0	0	13	0.726962457337884	0.202502844141069
662330	9519446	7	2001	0.19141066	0	0	0	0	0	0	13	0.726962457337884	0.202502844141069
662330	9519446	7	2001	0.19141066	0	0	0	0	0	0	13	0.726962457337884	0.202502844141069
662330	9519446	8	2001	0.16336818	0	0	1	0	0	0	13	0.726962457337884	0.202502844141069
662330	9519446	9	2000	0.35133764	0	0	0	0	0	0	13	0.726962457337884	0.202502844141069
662936	9521472	1	2001	0.50702715	0	0	0	0	0	0	12	0.392938496583144	0.562642369020501
662936	9521472	1	2001	0.50702715	0	0	0	0	0	0	12	0.392938496583144	0.562642369020501
662936	9521472	10	2000	0.20746982	0	0	0	0	0	0	12	0.392938496583144	0.562642369020501
662936	9521472	10	2000	0.20746982	0	0	0	0	0	0	12	0.392938496583144	0.562642369020501
662936	9521472	11	2000	0.24636202	0	0	0	0	0	0	12	0.392938496583144	0.562642369020501
662936	9521472	12	2000	0.27329221	0	0	0	0	0	0	12	0.392938496583144	0.562642369020501
662936	9521472	2	2001	0.36461911	0	0	0	0	0	0	12	0.392938496583144	0.562642369020501
662936	9521472	3	2001	0.4440864	0	0	0	0	0	0	12	0.392938496583144	0.562642369020501
662936	9521472	4	2001	0.4365766	0	0	0	0	0	0	12	0.392938496583144	0.562642369020501
662936	9521472	5	2001	0.25795215	0	0	0	0	0	0	12	0.392938496583144	0.562642369020501
662936	9521472	6	2001	0.18960282	1	0	0	0	0	0	12	0.392938496583144	0.562642369020501
662936	9521472	7	2001	0.19141066	0	0	0	0	0	0	12	0.392938496583144	0.562642369020501
662936	9521472	7	2001	0.19141066	0	0	0	0	0	0	12	0.392938496583144	0.562642369020501
662936	9521472	8	2001	0.16336818	0	0	0	0	0	0	12	0.392938496583144	0.562642369020501
662936	9521472	9	2000	0.35133764	1	0	0	0	0	0	12	0.392938496583144	0.562642369020501
663875	9522930	1	2001	0.50702715	0	0	6	0	0	0	12	0.562853907134768	0.183465458663647
663875	9522930	1	2001	0.50702715	0	0	2	0	0	0	12	0.562853907134768	0.183465458663647
663875	9522930	10	2000	0.20746982	0	0	0	0	0	0	12	0.562853907134768	0.183465458663647
663875	9522930	10	2000	0.20746982	0	0	0	0	0	0	12	0.562853907134768	0.183465458663647
663875	9522930	11	2000	0.24636202	0	0	2	0	1	0	12	0.562853907134768	0.183465458663647
663875	9522930	12	2000	0.27329221	0	0	0	0	0	0	12	0.562853907134768	0.183465458663647
663875	9522930	2	2001	0.36461911	0	0	17	0	0	0	12	0.562853907134768	0.183465458663647
663875	9522930	3	2001	0.4440864	0	0	9	0	0	0	12	0.562853907134768	0.183465458663647
663875	9522930	4	2001	0.4365766	0	0	5	0	1	0	12	0.562853907134768	0.183465458663647
663875	9522930	5	2001	0.25795215	0	0	0	0	0	0	12	0.562853907134768	0.183465458663647
663875	9522930	6	2001	0.18960282	0	0	2	0	0	0	12	0.562853907134768	0.183465458663647
663875	9522930	7	2001	0.19141066	0	0	11	0	0	0	12	0.562853907134768	0.183465458663647
663875	9522930	7	2001	0.19141066	0	0	7	0	0	0	12	0.562853907134768	0.183465458663647
663875	9522930	8	2001	0.16336818	0	0	0	0	0	0	12	0.562853907134768	0.183465458663647
663875	9522930	9	2000	0.35133764	0	0	0	0	0	0	12	0.562853907134768	0.183465458663647
664059	9523827	1	2001	0.50702715	0	0	0	0	0	1	12	0.273242630385488	0.377551020408163
664059	9523827	1	2001	0.50702715	0	0	0	0	0	0	12	0.273242630385488	0.377551020408163
664059	9523827	10	2000	0.20746982	0	0	0	0	0	0	12	0.273242630385488	0.377551020408163
664059	9523827	10	2000	0.20746982	0	0	0	0	0	0	12	0.273242630385488	0.377551020408163
664059	9523827	11	2000	0.24636202	0	0	0	0	0	0	12	0.273242630385488	0.377551020408163
664059	9523827	12	2000	0.27329221	4	0	0	0	0	1	12	0.273242630385488	0.377551020408163
664059	9523827	2	2001	0.36461911	0	0	0	0	0	0	12	0.273242630385488	0.377551020408163
664059	9523827	3	2001	0.4440864	0	0	0	0	0	0	12	0.273242630385488	0.377551020408163
664059	9523827	4	2001	0.4365766	0	0	0	0	0	0	12	0.273242630385488	0.377551020408163
664059	9523827	5	2001	0.25795215	1	0	0	0	0	0	12	0.273242630385488	0.377551020408163
664059	9523827	6	2001	0.18960282	4	0	0	0	0	0	12	0.273242630385488	0.377551020408163
664059	9523827	7	2001	0.19141066	0	0	1	0	0	0	12	0.273242630385488	0.377551020408163
664059	9523827	7	2001	0.19141066	0	0	0	0	0	0	12	0.273242630385488	0.377551020408163
664059	9523827	8	2001	0.16336818	0	0	0	0	0	0	12	0.273242630385488	0.377551020408163
664059	9523827	9	2000	0.35133764	0	0	0	0	0	0	12	0.273242630385488	0.377551020408163
664093	9521277	1	2001	0.50702715	0	0	0	0	0	0	13	0.902604756511891	0.0838052095130238
664093	9521277	1	2001	0.50702715	0	0	0	0	0	0	13	0.902604756511891	0.0838052095130238
664093	9521277	10	2000	0.20746982	0	1	7	0	4	0	13	0.902604756511891	0.0838052095130238
664093	9521277	10	2000	0.20746982	0	0	0	0	0	0	13	0.902604756511891	0.0838052095130238
664093	9521277	11	2000	0.24636202	0	0	0	0	1	0	13	0.902604756511891	0.0838052095130238
664093	9521277	12	2000	0.27329221	0	0	0	0	0	0	13	0.902604756511891	0.0838052095130238
664093	9521277	2	2001	0.36461911	0	0	6	0	0	0	13	0.902604756511891	0.0838052095130238
664093	9521277	3	2001	0.4440864	0	0	0	0	0	0	13	0.902604756511891	0.0838052095130238
664093	9521277	4	2001	0.4365766	0	0	3	0	1	0	13	0.902604756511891	0.0838052095130238
664093	9521277	5	2001	0.25795215	0	0	0	0	0	0	13	0.902604756511891	0.0838052095130238
664093	9521277	6	2001	0.18960282	0	0	4	0	0	0	13	0.902604756511891	0.0838052095130238
664093	9521277	7	2001	0.19141066	0	0	0	0	0	0	13	0.902604756511891	0.0838052095130238
664093	9521277	7	2001	0.19141066	0	0	0	0	0	0	13	0.902604756511891	0.0838052095130238
664093	9521277	8	2001	0.16336818	0	0	1	0	0	0	13	0.902604756511891	0.0838052095130238
664093	9521277	9	2000	0.35133764	0	0	0	0	0	0	13	0.902604756511891	0.0838052095130238
664760	9525657	1	2001	0.50702715	0	0	0	0	0	0	11	0.644796380090498	0.173076923076923
664760	9525657	1	2001	0.50702715	0	0	0	0	0	0	11	0.644796380090498	0.173076923076923
664760	9525657	10	2000	0.20746982	1	0	0	0	0	0	11	0.644796380090498	0.173076923076923
664760	9525657	11	2000	0.24636202	0	0	0	0	0	0	11	0.644796380090498	0.173076923076923
664760	9525657	12	2000	0.27329221	1	0	0	0	0	0	11	0.644796380090498	0.173076923076923
664760	9525657	2	2001	0.36461911	0	0	0	0	0	0	11	0.644796380090498	0.173076923076923
664760	9525657	3	2001	0.4440864	0	0	0	0	0	0	11	0.644796380090498	0.173076923076923
664760	9525657	4	2001	0.4365766	1	0	0	0	0	0	11	0.644796380090498	0.173076923076923
664760	9525657	4	2001	0.4365766	0	0	0	0	0	0	11	0.644796380090498	0.173076923076923
664760	9525657	5	2001	0.25795215	0	0	0	0	0	0	11	0.644796380090498	0.173076923076923
664760	9525657	6	2001	0.18960282	2	0	0	0	0	0	11	0.644796380090498	0.173076923076923
664760	9525657	7	2001	0.19141066	0	0	0	0	0	0	11	0.644796380090498	0.173076923076923
664760	9525657	7	2001	0.19141066	1	0	0	0	0	0	11	0.644796380090498	0.173076923076923
664760	9525657	8	2001	0.16336818	0	0	0	0	0	0	11	0.644796380090498	0.173076923076923
664760	9525657	9	2000	0.35133764	0	0	0	0	0	0	11	0.644796380090498	0.173076923076923
664760	9525657	9	2000	0.35133764	0	0	0	0	0	0	11	0.644796380090498	0.173076923076923
664788	9526631	1	2001	0.50702715	0	0	12	0	1	0	11	0.401368301026226	0.248574686431015
664788	9526631	1	2001	0.50702715	0	0	1	0	0	0	11	0.401368301026226	0.248574686431015
664788	9526631	10	2000	0.20746982	0	0	0	0	0	0	11	0.401368301026226	0.248574686431015
664788	9526631	11	2000	0.24636202	0	0	0	0	1	0	11	0.401368301026226	0.248574686431015
664788	9526631	12	2000	0.27329221	0	0	9	0	2	0	11	0.401368301026226	0.248574686431015
664788	9526631	2	2001	0.36461911	0	0	7	0	1	1	11	0.401368301026226	0.248574686431015
664788	9526631	3	2001	0.4440864	0	0	11	0	0	1	11	0.401368301026226	0.248574686431015
664788	9526631	4	2001	0.4365766	0	0	1	1	0	0	11	0.401368301026226	0.248574686431015
664788	9526631	4	2001	0.4365766	0	0	0	0	0	0	11	0.401368301026226	0.248574686431015
664788	9526631	5	2001	0.25795215	1	0	6	0	0	0	11	0.401368301026226	0.248574686431015
664788	9526631	6	2001	0.18960282	0	0	70	0	2	0	11	0.401368301026226	0.248574686431015
664788	9526631	7	2001	0.19141066	0	0	4	0	0	0	11	0.401368301026226	0.248574686431015
664788	9526631	7	2001	0.19141066	0	0	3	0	0	0	11	0.401368301026226	0.248574686431015
664788	9526631	8	2001	0.16336818	0	0	0	0	2	0	11	0.401368301026226	0.248574686431015
664788	9526631	9	2000	0.35133764	0	0	0	0	0	0	11	0.401368301026226	0.248574686431015
664788	9526631	9	2000	0.35133764	0	0	0	0	2	0	11	0.401368301026226	0.248574686431015
665434	9527162	1	2001	0.50702715	0	0	2	0	0	0	11	0.692395005675369	0.202043132803632
665434	9527162	1	2001	0.50702715	0	0	0	0	0	0	11	0.692395005675369	0.202043132803632
665434	9527162	10	2000	0.20746982	0	0	0	0	2	0	11	0.692395005675369	0.202043132803632
665434	9527162	11	2000	0.24636202	0	0	0	0	0	0	11	0.692395005675369	0.202043132803632
665434	9527162	12	2000	0.27329221	0	0	5	0	0	0	11	0.692395005675369	0.202043132803632
665434	9527162	2	2001	0.36461911	0	0	1	0	0	0	11	0.692395005675369	0.202043132803632
665434	9527162	3	2001	0.4440864	0	0	45	0	0	0	11	0.692395005675369	0.202043132803632
665434	9527162	4	2001	0.4365766	0	0	0	0	0	0	11	0.692395005675369	0.202043132803632
665434	9527162	4	2001	0.4365766	0	0	8	0	12	0	11	0.692395005675369	0.202043132803632
665434	9527162	5	2001	0.25795215	0	0	0	0	1	0	11	0.692395005675369	0.202043132803632
665434	9527162	6	2001	0.18960282	0	0	0	0	1	0	11	0.692395005675369	0.202043132803632
665434	9527162	7	2001	0.19141066	0	0	18	0	6	0	11	0.692395005675369	0.202043132803632
665434	9527162	7	2001	0.19141066	0	0	5	0	2	0	11	0.692395005675369	0.202043132803632
665434	9527162	8	2001	0.16336818	0	0	3	0	14	0	11	0.692395005675369	0.202043132803632
665434	9527162	9	2000	0.35133764	0	2	3	0	14	0	11	0.692395005675369	0.202043132803632
665434	9527162	9	2000	0.35133764	0	0	0	0	0	0	11	0.692395005675369	0.202043132803632
665575	9528629	1	2001	0.50702715	0	0	0	0	0	0	11	0.167616875712657	0.340935005701254
665575	9528629	1	2001	0.50702715	0	0	0	0	0	0	11	0.167616875712657	0.340935005701254
665575	9528629	10	2000	0.20746982	23	0	0	0	0	0	11	0.167616875712657	0.340935005701254
665575	9528629	11	2000	0.24636202	1	0	0	0	0	0	11	0.167616875712657	0.340935005701254
665575	9528629	12	2000	0.27329221	6	0	0	0	0	0	11	0.167616875712657	0.340935005701254
665575	9528629	2	2001	0.36461911	1	0	0	0	0	0	11	0.167616875712657	0.340935005701254
665575	9528629	3	2001	0.4440864	0	0	0	0	0	0	11	0.167616875712657	0.340935005701254
665575	9528629	4	2001	0.4365766	0	0	0	0	0	0	11	0.167616875712657	0.340935005701254
665575	9528629	4	2001	0.4365766	2	0	1	0	0	0	11	0.167616875712657	0.340935005701254
665575	9528629	5	2001	0.25795215	0	0	0	0	0	0	11	0.167616875712657	0.340935005701254
665575	9528629	6	2001	0.18960282	43	0	0	0	0	0	11	0.167616875712657	0.340935005701254
665575	9528629	7	2001	0.19141066	2	0	0	0	0	0	11	0.167616875712657	0.340935005701254
665575	9528629	7	2001	0.19141066	6	0	0	0	0	0	11	0.167616875712657	0.340935005701254
665575	9528629	8	2001	0.16336818	1	0	0	0	0	0	11	0.167616875712657	0.340935005701254
665575	9528629	9	2000	0.35133764	0	0	2	0	0	0	11	0.167616875712657	0.340935005701254
665575	9528629	9	2000	0.35133764	2	0	0	0	0	0	11	0.167616875712657	0.340935005701254
667824	9541468	1	2001	0.47408992	0	0	5	0	0	0	10	0.997727272727273	0
667824	9541468	1	2001	0.47408992	0	0	1	0	2	1	10	0.997727272727273	0
667824	9541468	10	2000	0.17708251	0	0	1	0	0	0	10	0.997727272727273	0
667824	9541468	11	2000	0.21327046	0	1	2	0	1	0	10	0.997727272727273	0
667824	9541468	12	2000	0.31831422	0	0	0	0	0	0	10	0.997727272727273	0
667824	9541468	2	2001	0.31881121	0	0	20	1	3	0	10	0.997727272727273	0
667824	9541468	3	2001	0.47534388	0	0	2	0	0	0	10	0.997727272727273	0
667824	9541468	4	2001	0.39370638	0	0	0	0	1	0	10	0.997727272727273	0
667824	9541468	4	2001	0.39370638	0	0	0	0	0	0	10	0.997727272727273	0
667824	9541468	5	2001	0.36790398	0	0	1	0	0	0	10	0.997727272727273	0
667824	9541468	6	2001	0.21747251	0	0	9	0	5	0	10	0.997727272727273	0
667824	9541468	7	2001	0.17371175	0	0	4	0	2	0	10	0.997727272727273	0
667824	9541468	7	2001	0.17371175	0	0	17	0	0	0	10	0.997727272727273	0
667824	9541468	8	2001	0.11641669	0	0	3	0	3	0	10	0.997727272727273	0
667824	9541468	9	2000	0.34085211	0	0	0	0	1	0	10	0.997727272727273	0
667824	9541468	9	2000	0.34085211	0	1	0	0	2	0	10	0.997727272727273	0
669051	9542820	1	2001	0.47408992	0	0	58	0	1	0	10	0.865079365079365	0.0272108843537415
669051	9542820	1	2001	0.47408992	0	0	6	0	0	0	10	0.865079365079365	0.0272108843537415
669051	9542820	10	2000	0.17708251	0	1	6	1	4	0	10	0.865079365079365	0.0272108843537415
669051	9542820	11	2000	0.21327046	0	0	8	0	4	0	10	0.865079365079365	0.0272108843537415
669051	9542820	12	2000	0.31831422	0	0	24	0	1	0	10	0.865079365079365	0.0272108843537415
669051	9542820	2	2001	0.31881121	0	0	15	1	0	0	10	0.865079365079365	0.0272108843537415
669051	9542820	3	2001	0.47534388	0	0	71	0	0	0	10	0.865079365079365	0.0272108843537415
669051	9542820	4	2001	0.39370638	0	0	0	0	0	0	10	0.865079365079365	0.0272108843537415
669051	9542820	4	2001	0.39370638	0	0	7	1	6	0	10	0.865079365079365	0.0272108843537415
669051	9542820	5	2001	0.36790398	0	0	0	1	4	0	10	0.865079365079365	0.0272108843537415
669051	9542820	6	2001	0.21747251	0	0	1	0	6	0	10	0.865079365079365	0.0272108843537415
669051	9542820	7	2001	0.17371175	0	0	31	0	0	0	10	0.865079365079365	0.0272108843537415
669051	9542820	7	2001	0.17371175	0	0	2	0	0	0	10	0.865079365079365	0.0272108843537415
669051	9542820	8	2001	0.11641669	0	0	29	0	1	0	10	0.865079365079365	0.0272108843537415
669051	9542820	9	2000	0.34085211	0	1	4	0	1	0	10	0.865079365079365	0.0272108843537415
669051	9542820	9	2000	0.34085211	0	0	4	0	6	0	10	0.865079365079365	0.0272108843537415
669423	9544973	1	2001	0.47408992	0	0	8	0	0	0	9	0.840497737556561	0.0531674208144796
669423	9544973	1	2001	0.47408992	0	0	2	0	0	0	9	0.840497737556561	0.0531674208144796
669423	9544973	10	2000	0.17708251	0	0	0	0	0	0	9	0.840497737556561	0.0531674208144796
669423	9544973	11	2000	0.21327046	0	0	0	0	0	0	9	0.840497737556561	0.0531674208144796
669423	9544973	12	2000	0.31831422	0	0	0	0	0	0	9	0.840497737556561	0.0531674208144796
669423	9544973	2	2001	0.31881121	0	0	0	0	0	2	9	0.840497737556561	0.0531674208144796
669423	9544973	3	2001	0.47534388	0	0	4	0	0	0	9	0.840497737556561	0.0531674208144796
669423	9544973	3	2001	0.47534388	0	0	0	0	1	0	9	0.840497737556561	0.0531674208144796
669423	9544973	4	2001	0.39370638	0	0	0	0	0	0	9	0.840497737556561	0.0531674208144796
669423	9544973	5	2001	0.36790398	0	0	1	0	0	0	9	0.840497737556561	0.0531674208144796
669423	9544973	6	2001	0.21747251	0	0	1	0	0	0	9	0.840497737556561	0.0531674208144796
669423	9544973	7	2001	0.17371175	0	0	0	0	0	0	9	0.840497737556561	0.0531674208144796
669423	9544973	7	2001	0.17371175	0	0	48	0	3	0	9	0.840497737556561	0.0531674208144796
669423	9544973	8	2001	0.11641669	0	0	0	0	0	0	9	0.840497737556561	0.0531674208144796
669423	9544973	9	2000	0.34085211	0	0	3	0	5	0	9	0.840497737556561	0.0531674208144796
669423	9544973	9	2000	0.34085211	0	0	0	0	2	0	9	0.840497737556561	0.0531674208144796
669702	9541130	1	2001	0.50702715	0	0	0	0	0	1	10	0.293515358361775	0.300341296928328
669702	9541130	1	2001	0.50702715	0	0	0	0	0	0	10	0.293515358361775	0.300341296928328
669702	9541130	10	2000	0.20746982	2	0	0	0	0	0	10	0.293515358361775	0.300341296928328
669702	9541130	11	2000	0.24636202	0	0	0	0	0	0	10	0.293515358361775	0.300341296928328
669702	9541130	12	2000	0.27329221	1	0	0	0	0	0	10	0.293515358361775	0.300341296928328
669702	9541130	2	2001	0.36461911	0	0	0	0	0	0	10	0.293515358361775	0.300341296928328
669702	9541130	3	2001	0.4440864	1	0	0	1	0	0	10	0.293515358361775	0.300341296928328
669702	9541130	4	2001	0.4365766	0	0	0	0	0	0	10	0.293515358361775	0.300341296928328
669702	9541130	4	2001	0.4365766	0	0	1	0	0	0	10	0.293515358361775	0.300341296928328
669702	9541130	5	2001	0.25795215	3	0	0	0	0	2	10	0.293515358361775	0.300341296928328
669702	9541130	6	2001	0.18960282	10	0	0	0	0	1	10	0.293515358361775	0.300341296928328
669702	9541130	7	2001	0.19141066	6	0	0	0	0	0	10	0.293515358361775	0.300341296928328
669702	9541130	7	2001	0.19141066	6	0	0	0	0	1	10	0.293515358361775	0.300341296928328
669702	9541130	8	2001	0.16336818	8	0	0	0	0	3	10	0.293515358361775	0.300341296928328
669702	9541130	9	2000	0.35133764	7	1	0	0	0	0	10	0.293515358361775	0.300341296928328
669702	9541130	9	2000	0.35133764	1	0	0	0	0	0	10	0.293515358361775	0.300341296928328
669963	9542594	1	2001	0.47408992	0	0	0	0	0	0	10	0.374429223744292	0.304794520547945
669963	9542594	1	2001	0.47408992	0	0	0	0	0	0	10	0.374429223744292	0.304794520547945
669963	9542594	10	2000	0.17708251	0	0	0	0	0	0	10	0.374429223744292	0.304794520547945
669963	9542594	11	2000	0.21327046	0	0	1	0	1	0	10	0.374429223744292	0.304794520547945
669963	9542594	12	2000	0.31831422	1	0	0	0	0	1	10	0.374429223744292	0.304794520547945
669963	9542594	2	2001	0.31881121	0	0	0	0	0	0	10	0.374429223744292	0.304794520547945
669963	9542594	3	2001	0.47534388	0	0	0	0	0	0	10	0.374429223744292	0.304794520547945
669963	9542594	4	2001	0.39370638	0	0	0	0	0	0	10	0.374429223744292	0.304794520547945
669963	9542594	4	2001	0.39370638	0	0	0	0	0	0	10	0.374429223744292	0.304794520547945
669963	9542594	5	2001	0.36790398	1	0	0	0	0	0	10	0.374429223744292	0.304794520547945
669963	9542594	6	2001	0.21747251	2	0	0	0	0	0	10	0.374429223744292	0.304794520547945
669963	9542594	7	2001	0.17371175	0	0	0	0	0	0	10	0.374429223744292	0.304794520547945
669963	9542594	7	2001	0.17371175	1	0	0	0	0	0	10	0.374429223744292	0.304794520547945
669963	9542594	8	2001	0.11641669	0	0	0	0	0	2	10	0.374429223744292	0.304794520547945
669963	9542594	9	2000	0.34085211	0	0	0	0	0	0	10	0.374429223744292	0.304794520547945
669963	9542594	9	2000	0.34085211	0	0	0	0	0	0	10	0.374429223744292	0.304794520547945
670704	9549849	1	2001	0.47408992	0	0	2	2	1	1	8	0.94563986409966	0.00566251415628539
670704	9549849	1	2001	0.47408992	0	3	5	13	9	7	8	0.94563986409966	0.00566251415628539
670704	9549849	10	2000	0.17708251	0	3	3	1	12	7	8	0.94563986409966	0.00566251415628539
670704	9549849	11	2000	0.21327046	0	0	0	4	4	2	8	0.94563986409966	0.00566251415628539
670704	9549849	12	2000	0.31831422	1	0	0	0	1	0	8	0.94563986409966	0.00566251415628539
670704	9549849	2	2001	0.31881121	0	1	27	10	8	23	8	0.94563986409966	0.00566251415628539
670704	9549849	3	2001	0.47534388	0	0	8	9	2	4	8	0.94563986409966	0.00566251415628539
670704	9549849	3	2001	0.47534388	0	0	3	0	1	0	8	0.94563986409966	0.00566251415628539
670704	9549849	4	2001	0.39370638	0	1	14	6	6	8	8	0.94563986409966	0.00566251415628539
670704	9549849	5	2001	0.36790398	3	0	35	2	10	3	8	0.94563986409966	0.00566251415628539
670704	9549849	6	2001	0.21747251	0	0	10	6	0	0	8	0.94563986409966	0.00566251415628539
670704	9549849	7	2001	0.17371175	0	1	6	1	1	33	8	0.94563986409966	0.00566251415628539
670704	9549849	7	2001	0.17371175	0	1	10	4	1	2	8	0.94563986409966	0.00566251415628539
670704	9549849	8	2001	0.11641669	0	1	3	0	0	2	8	0.94563986409966	0.00566251415628539
670704	9549849	9	2000	0.34085211	0	3	0	4	3	0	8	0.94563986409966	0.00566251415628539
670704	9549849	9	2000	0.34085211	0	0	0	0	1	0	8	0.94563986409966	0.00566251415628539
670989	9544349	1	2001	0.47408992	0	0	0	0	2	1	9	0.337883959044369	0.258248009101251
670989	9544349	1	2001	0.47408992	0	0	3	0	3	0	9	0.337883959044369	0.258248009101251
670989	9544349	10	2000	0.17708251	0	0	0	0	0	1	9	0.337883959044369	0.258248009101251
670989	9544349	11	2000	0.21327046	0	0	0	0	7	16	9	0.337883959044369	0.258248009101251
670989	9544349	12	2000	0.31831422	0	0	1	0	1	6	9	0.337883959044369	0.258248009101251
670989	9544349	2	2001	0.31881121	0	0	3	0	0	2	9	0.337883959044369	0.258248009101251
670989	9544349	3	2001	0.47534388	0	0	10	1	0	4	9	0.337883959044369	0.258248009101251
670989	9544349	3	2001	0.47534388	0	0	0	0	1	0	9	0.337883959044369	0.258248009101251
670989	9544349	4	2001	0.39370638	0	0	0	0	0	2	9	0.337883959044369	0.258248009101251
670989	9544349	5	2001	0.36790398	1	0	0	0	0	0	9	0.337883959044369	0.258248009101251
670989	9544349	6	2001	0.21747251	1	0	1	1	3	5	9	0.337883959044369	0.258248009101251
670989	9544349	7	2001	0.17371175	0	0	7	0	1	1	9	0.337883959044369	0.258248009101251
670989	9544349	7	2001	0.17371175	0	0	1	0	1	2	9	0.337883959044369	0.258248009101251
670989	9544349	8	2001	0.11641669	0	0	0	0	6	3	9	0.337883959044369	0.258248009101251
670989	9544349	9	2000	0.34085211	0	0	0	0	3	2	9	0.337883959044369	0.258248009101251
670989	9544349	9	2000	0.34085211	0	1	10	0	10	0	9	0.337883959044369	0.258248009101251
670994	9547943	1	2001	0.47408992	0	0	0	0	0	0	8	0.688989784335982	0.039727582292849
670994	9547943	1	2001	0.47408992	0	0	33	0	5	0	8	0.688989784335982	0.039727582292849
670994	9547943	10	2000	0.17708251	0	0	56	3	15	0	8	0.688989784335982	0.039727582292849
670994	9547943	11	2000	0.21327046	0	1	0	0	0	0	8	0.688989784335982	0.039727582292849
670994	9547943	12	2000	0.31831422	0	0	14	0	3	0	8	0.688989784335982	0.039727582292849
670994	9547943	2	2001	0.31881121	0	0	0	249	0	0	8	0.688989784335982	0.039727582292849
670994	9547943	3	2001	0.47534388	0	0	22	0	0	0	8	0.688989784335982	0.039727582292849
670994	9547943	3	2001	0.47534388	0	0	16	1	1	0	8	0.688989784335982	0.039727582292849
670994	9547943	4	2001	0.39370638	0	1	0	0	0	0	8	0.688989784335982	0.039727582292849
670994	9547943	5	2001	0.36790398	0	0	25	0	8	0	8	0.688989784335982	0.039727582292849
670994	9547943	6	2001	0.21747251	0	0	69	0	2	0	8	0.688989784335982	0.039727582292849
670994	9547943	7	2001	0.17371175	0	0	5	0	2	0	8	0.688989784335982	0.039727582292849
670994	9547943	7	2001	0.17371175	0	0	20	0	1	0	8	0.688989784335982	0.039727582292849
670994	9547943	8	2001	0.11641669	0	0	4	0	2	0	8	0.688989784335982	0.039727582292849
670994	9547943	9	2000	0.34085211	0	1	11	2	16	0	8	0.688989784335982	0.039727582292849
670994	9547943	9	2000	0.34085211	0	0	0	0	0	0	8	0.688989784335982	0.039727582292849
671091	9545019	1	2001	0.47408992	0	0	1	0	0	4	9	0.341269841269841	0.151927437641723
671091	9545019	1	2001	0.47408992	0	0	1	0	1	2	9	0.341269841269841	0.151927437641723
671091	9545019	10	2000	0.17708251	0	0	0	0	0	0	9	0.341269841269841	0.151927437641723
671091	9545019	11	2000	0.21327046	0	0	0	0	0	3	9	0.341269841269841	0.151927437641723
671091	9545019	12	2000	0.31831422	0	0	0	0	0	8	9	0.341269841269841	0.151927437641723
671091	9545019	2	2001	0.31881121	0	0	3	0	6	18	9	0.341269841269841	0.151927437641723
671091	9545019	3	2001	0.47534388	0	0	0	0	1	3	9	0.341269841269841	0.151927437641723
671091	9545019	3	2001	0.47534388	0	1	6	2	1	11	9	0.341269841269841	0.151927437641723
671091	9545019	4	2001	0.39370638	0	0	0	0	0	2	9	0.341269841269841	0.151927437641723
671091	9545019	5	2001	0.36790398	2	0	4	1	3	0	9	0.341269841269841	0.151927437641723
671091	9545019	6	2001	0.21747251	0	0	0	0	0	2	9	0.341269841269841	0.151927437641723
671091	9545019	7	2001	0.17371175	0	0	0	0	1	0	9	0.341269841269841	0.151927437641723
671091	9545019	7	2001	0.17371175	0	0	0	0	0	0	9	0.341269841269841	0.151927437641723
671091	9545019	8	2001	0.11641669	0	0	0	0	1	2	9	0.341269841269841	0.151927437641723
671091	9545019	9	2000	0.34085211	0	0	0	0	1	0	9	0.341269841269841	0.151927437641723
671091	9545019	9	2000	0.34085211	0	0	0	0	0	0	9	0.341269841269841	0.151927437641723
671300	9550555	1	2001	0.47408992	0	0	2	0	0	0	7	0.456299659477866	0.0692395005675369
671300	9550555	1	2001	0.47408992	0	0	20	0	0	0	7	0.456299659477866	0.0692395005675369
671300	9550555	10	2000	0.17708251	0	0	16	0	5	0	7	0.456299659477866	0.0692395005675369
671300	9550555	11	2000	0.21327046	0	0	1	0	0	0	7	0.456299659477866	0.0692395005675369
671300	9550555	12	2000	0.31831422	0	0	1	0	0	0	7	0.456299659477866	0.0692395005675369
671300	9550555	2	2001	0.31881121	0	0	10	0	0	0	7	0.456299659477866	0.0692395005675369
671300	9550555	3	2001	0.47534388	0	0	80	0	0	1	7	0.456299659477866	0.0692395005675369
671300	9550555	3	2001	0.47534388	0	0	24	1	0	0	7	0.456299659477866	0.0692395005675369
671300	9550555	4	2001	0.39370638	0	1	10	1	1	0	7	0.456299659477866	0.0692395005675369
671300	9550555	5	2001	0.36790398	0	0	3	1	4	0	7	0.456299659477866	0.0692395005675369
671300	9550555	6	2001	0.21747251	0	0	30	0	4	0	7	0.456299659477866	0.0692395005675369
671300	9550555	6	2001	0.21747251	0	0	0	3	0	0	7	0.456299659477866	0.0692395005675369
671300	9550555	7	2001	0.17371175	0	0	0	0	0	0	7	0.456299659477866	0.0692395005675369
671300	9550555	8	2001	0.11641669	0	0	19	21	0	0	7	0.456299659477866	0.0692395005675369
671300	9550555	9	2000	0.34085211	0	0	0	0	1	0	7	0.456299659477866	0.0692395005675369
671300	9550555	9	2000	0.34085211	0	2	3	0	2	0	7	0.456299659477866	0.0692395005675369
671311	9545918	1	2001	0.47408992	0	0	0	0	0	0	9	0.0850340136054422	0.363945578231293
671311	9545918	1	2001	0.47408992	0	0	0	0	0	0	9	0.0850340136054422	0.363945578231293
671311	9545918	10	2000	0.17708251	0	0	0	0	0	0	9	0.0850340136054422	0.363945578231293
671311	9545918	11	2000	0.21327046	1	0	0	0	0	0	9	0.0850340136054422	0.363945578231293
671311	9545918	12	2000	0.31831422	0	0	0	0	0	1	9	0.0850340136054422	0.363945578231293
671311	9545918	2	2001	0.31881121	0	0	0	0	0	1	9	0.0850340136054422	0.363945578231293
671311	9545918	3	2001	0.47534388	0	0	0	0	0	0	9	0.0850340136054422	0.363945578231293
671311	9545918	3	2001	0.47534388	0	0	0	0	0	0	9	0.0850340136054422	0.363945578231293
671311	9545918	4	2001	0.39370638	0	0	0	0	2	3	9	0.0850340136054422	0.363945578231293
671311	9545918	5	2001	0.36790398	4	0	0	1	0	1	9	0.0850340136054422	0.363945578231293
671311	9545918	6	2001	0.21747251	1	0	0	1	0	0	9	0.0850340136054422	0.363945578231293
671311	9545918	7	2001	0.17371175	1	0	0	0	0	0	9	0.0850340136054422	0.363945578231293
671311	9545918	7	2001	0.17371175	1	0	0	0	0	1	9	0.0850340136054422	0.363945578231293
671311	9545918	8	2001	0.11641669	1	0	0	1	0	0	9	0.0850340136054422	0.363945578231293
671311	9545918	9	2000	0.34085211	0	0	0	0	1	4	9	0.0850340136054422	0.363945578231293
671311	9545918	9	2000	0.34085211	3	0	0	0	0	0	9	0.0850340136054422	0.363945578231293
671937	9547698	1	2001	0.47408992	0	0	3	0	0	1	8	0.036281179138322	0.277777777777778
671937	9547698	1	2001	0.47408992	0	0	0	1	0	0	8	0.036281179138322	0.277777777777778
671937	9547698	10	2000	0.17708251	7	0	0	0	0	0	8	0.036281179138322	0.277777777777778
671937	9547698	11	2000	0.21327046	2	0	0	0	0	0	8	0.036281179138322	0.277777777777778
671937	9547698	12	2000	0.31831422	2	0	0	3	0	1	8	0.036281179138322	0.277777777777778
671937	9547698	2	2001	0.31881121	0	0	0	0	0	1	8	0.036281179138322	0.277777777777778
671937	9547698	3	2001	0.47534388	0	0	0	0	0	0	8	0.036281179138322	0.277777777777778
671937	9547698	3	2001	0.47534388	0	0	0	1	1	1	8	0.036281179138322	0.277777777777778
671937	9547698	4	2001	0.39370638	0	0	0	1	0	1	8	0.036281179138322	0.277777777777778
671937	9547698	5	2001	0.36790398	5	0	0	1	0	3	8	0.036281179138322	0.277777777777778
671937	9547698	6	2001	0.21747251	20	0	0	1	0	4	8	0.036281179138322	0.277777777777778
671937	9547698	7	2001	0.17371175	3	0	0	1	0	0	8	0.036281179138322	0.277777777777778
671937	9547698	7	2001	0.17371175	2	1	0	0	0	0	8	0.036281179138322	0.277777777777778
671937	9547698	8	2001	0.11641669	10	0	0	1	0	5	8	0.036281179138322	0.277777777777778
671937	9547698	9	2000	0.34085211	1	0	0	0	0	1	8	0.036281179138322	0.277777777777778
671937	9547698	9	2000	0.34085211	11	0	0	0	0	0	8	0.036281179138322	0.277777777777778
672001	9556637	1	2001	0.47408992	0	0	6	0	0	0	5	0.939977349943375	0.0192525481313703
672001	9556637	1	2001	0.47408992	0	0	38	0	0	0	5	0.939977349943375	0.0192525481313703
672001	9556637	10	2000	0.17708251	0	0	1	0	0	0	5	0.939977349943375	0.0192525481313703
672001	9556637	11	2000	0.21327046	0	0	54	0	0	0	5	0.939977349943375	0.0192525481313703
672001	9556637	12	2000	0.31831422	0	0	3	0	0	0	5	0.939977349943375	0.0192525481313703
672001	9556637	2	2001	0.31881121	0	0	7	0	0	0	5	0.939977349943375	0.0192525481313703
672001	9556637	3	2001	0.47534388	0	0	3	0	0	0	5	0.939977349943375	0.0192525481313703
672001	9556637	3	2001	0.47534388	0	0	0	0	0	0	5	0.939977349943375	0.0192525481313703
672001	9556637	4	2001	0.39370638	0	0	2	0	0	0	5	0.939977349943375	0.0192525481313703
672001	9556637	5	2001	0.36790398	0	0	31	0	13	0	5	0.939977349943375	0.0192525481313703
672001	9556637	6	2001	0.21747251	0	0	3	0	1	0	5	0.939977349943375	0.0192525481313703
672001	9556637	6	2001	0.21747251	0	0	5	0	0	0	5	0.939977349943375	0.0192525481313703
672001	9556637	7	2001	0.17371175	0	0	9	0	1	0	5	0.939977349943375	0.0192525481313703
672001	9556637	8	2001	0.11641669	0	0	0	0	0	0	5	0.939977349943375	0.0192525481313703
672001	9556637	9	2000	0.34085211	0	1	0	2	3	0	5	0.939977349943375	0.0192525481313703
672001	9556637	9	2000	0.34085211	0	1	1	0	1	0	5	0.939977349943375	0.0192525481313703
672034	9553628	1	2001	0.47408992	0	0	0	0	0	0	6	0.558823529411765	0.180995475113122
672034	9553628	1	2001	0.47408992	0	0	0	0	0	0	6	0.558823529411765	0.180995475113122
672034	9553628	10	2000	0.17708251	0	0	52	0	1	0	6	0.558823529411765	0.180995475113122
672034	9553628	11	2000	0.21327046	0	0	5	0	1	0	6	0.558823529411765	0.180995475113122
672034	9553628	12	2000	0.31831422	0	0	5	0	0	0	6	0.558823529411765	0.180995475113122
672034	9553628	2	2001	0.31881121	0	0	1	0	0	0	6	0.558823529411765	0.180995475113122
672034	9553628	3	2001	0.47534388	0	0	0	0	0	0	6	0.558823529411765	0.180995475113122
672034	9553628	3	2001	0.47534388	0	0	10	0	0	0	6	0.558823529411765	0.180995475113122
672034	9553628	4	2001	0.39370638	0	0	29	0	0	0	6	0.558823529411765	0.180995475113122
672034	9553628	5	2001	0.36790398	0	0	7	0	5	0	6	0.558823529411765	0.180995475113122
672034	9553628	6	2001	0.21747251	0	0	23	0	0	0	6	0.558823529411765	0.180995475113122
672034	9553628	6	2001	0.21747251	0	0	0	0	0	0	6	0.558823529411765	0.180995475113122
672034	9553628	7	2001	0.17371175	0	0	7	0	2	1	6	0.558823529411765	0.180995475113122
672034	9553628	8	2001	0.11641669	0	0	0	0	0	0	6	0.558823529411765	0.180995475113122
672034	9553628	9	2000	0.34085211	0	0	6	0	0	0	6	0.558823529411765	0.180995475113122
672034	9553628	9	2000	0.34085211	0	0	2	0	0	0	6	0.558823529411765	0.180995475113122
672123	9550623	1	2001	0.47408992	0	2	3	72	1	1	7	0.115384615384615	0.170814479638009
672123	9550623	1	2001	0.47408992	0	2	2	51	3	2	7	0.115384615384615	0.170814479638009
672123	9550623	10	2000	0.17708251	0	1	0	16	1	1	7	0.115384615384615	0.170814479638009
672123	9550623	11	2000	0.21327046	0	2	0	4	0	0	7	0.115384615384615	0.170814479638009
672123	9550623	12	2000	0.31831422	0	2	0	15	3	4	7	0.115384615384615	0.170814479638009
672123	9550623	2	2001	0.31881121	0	0	4	95	9	0	7	0.115384615384615	0.170814479638009
672123	9550623	3	2001	0.47534388	0	4	31	23	6	1	7	0.115384615384615	0.170814479638009
672123	9550623	3	2001	0.47534388	0	4	1	23	0	3	7	0.115384615384615	0.170814479638009
672123	9550623	4	2001	0.39370638	0	0	3	12	8	0	7	0.115384615384615	0.170814479638009
672123	9550623	5	2001	0.36790398	0	6	2	28	0	2	7	0.115384615384615	0.170814479638009
672123	9550623	6	2001	0.21747251	0	0	0	3	0	0	7	0.115384615384615	0.170814479638009
672123	9550623	6	2001	0.21747251	1	0	4	14	0	0	7	0.115384615384615	0.170814479638009
672123	9550623	7	2001	0.17371175	1	1	0	21	2	0	7	0.115384615384615	0.170814479638009
672123	9550623	8	2001	0.11641669	2	24	5	3	4	1	7	0.115384615384615	0.170814479638009
672123	9550623	9	2000	0.34085211	2	5	0	1	0	0	7	0.115384615384615	0.170814479638009
672123	9550623	9	2000	0.34085211	0	0	2	0	0	0	7	0.115384615384615	0.170814479638009
672406	9553454	1	2001	0.47408992	0	1	1	0	1	0	6	0.49546485260771	0.166666666666667
672406	9553454	1	2001	0.47408992	0	0	9	1	4	11	6	0.49546485260771	0.166666666666667
672406	9553454	10	2000	0.17708251	0	0	1	2	0	0	6	0.49546485260771	0.166666666666667
672406	9553454	11	2000	0.21327046	1	0	0	0	0	0	6	0.49546485260771	0.166666666666667
672406	9553454	12	2000	0.31831422	0	0	4	0	0	0	6	0.49546485260771	0.166666666666667
672406	9553454	2	2001	0.31881121	0	0	5	0	0	9	6	0.49546485260771	0.166666666666667
672406	9553454	3	2001	0.47534388	0	0	11	0	2	26	6	0.49546485260771	0.166666666666667
672406	9553454	3	2001	0.47534388	1	0	10	4	1	27	6	0.49546485260771	0.166666666666667
672406	9553454	4	2001	0.39370638	0	0	7	0	2	9	6	0.49546485260771	0.166666666666667
672406	9553454	5	2001	0.36790398	0	0	0	0	2	4	6	0.49546485260771	0.166666666666667
672406	9553454	6	2001	0.21747251	2	0	7	0	3	4	6	0.49546485260771	0.166666666666667
672406	9553454	6	2001	0.21747251	2	1	8	0	1	16	6	0.49546485260771	0.166666666666667
672406	9553454	7	2001	0.17371175	0	1	1	1	2	6	6	0.49546485260771	0.166666666666667
672406	9553454	8	2001	0.11641669	0	0	3	3	3	3	6	0.49546485260771	0.166666666666667
672406	9553454	9	2000	0.34085211	0	0	7	0	0	1	6	0.49546485260771	0.166666666666667
672406	9553454	9	2000	0.34085211	1	0	0	0	1	0	6	0.49546485260771	0.166666666666667
672418	9547691	1	2001	0.47408992	0	0	22	0	9	0	8	0.211299435028249	0.088135593220339
672418	9547691	1	2001	0.47408992	0	0	1	0	1	0	8	0.211299435028249	0.088135593220339
672418	9547691	10	2000	0.17708251	0	0	12	1	5	0	8	0.211299435028249	0.088135593220339
672418	9547691	11	2000	0.21327046	0	0	0	0	0	0	8	0.211299435028249	0.088135593220339
672418	9547691	12	2000	0.31831422	0	0	2	4	4	3	8	0.211299435028249	0.088135593220339
672418	9547691	2	2001	0.31881121	0	0	0	0	0	0	8	0.211299435028249	0.088135593220339
672418	9547691	3	2001	0.47534388	0	0	2	0	0	0	8	0.211299435028249	0.088135593220339
672418	9547691	3	2001	0.47534388	0	0	NA	1	1	0	8	0.211299435028249	0.088135593220339
672418	9547691	4	2001	0.39370638	0	0	21	0	6	0	8	0.211299435028249	0.088135593220339
672418	9547691	5	2001	0.36790398	0	0	4	0	0	0	8	0.211299435028249	0.088135593220339
672418	9547691	6	2001	0.21747251	0	0	23	0	1	0	8	0.211299435028249	0.088135593220339
672418	9547691	7	2001	0.17371175	1	0	26	0	2	0	8	0.211299435028249	0.088135593220339
672418	9547691	7	2001	0.17371175	0	0	16	0	0	0	8	0.211299435028249	0.088135593220339
672418	9547691	8	2001	0.11641669	0	0	5	1	3	0	8	0.211299435028249	0.088135593220339
672418	9547691	9	2000	0.34085211	0	0	0	0	0	0	8	0.211299435028249	0.088135593220339
672418	9547691	9	2000	0.34085211	0	0	1	0	1	0	8	0.211299435028249	0.088135593220339
672542	9549460	1	2001	0.47408992	0	0	0	0	0	4	7	0.0294117647058824	0.383484162895928
672542	9549460	1	2001	0.47408992	1	0	0	0	0	0	7	0.0294117647058824	0.383484162895928
672542	9549460	10	2000	0.17708251	0	0	0	0	0	0	7	0.0294117647058824	0.383484162895928
672542	9549460	11	2000	0.21327046	0	0	0	0	0	0	7	0.0294117647058824	0.383484162895928
672542	9549460	12	2000	0.31831422	0	0	0	0	0	0	7	0.0294117647058824	0.383484162895928
672542	9549460	2	2001	0.31881121	0	0	0	0	0	0	7	0.0294117647058824	0.383484162895928
672542	9549460	3	2001	0.47534388	0	0	0	1	0	3	7	0.0294117647058824	0.383484162895928
672542	9549460	3	2001	0.47534388	0	0	0	0	0	0	7	0.0294117647058824	0.383484162895928
672542	9549460	4	2001	0.39370638	0	0	0	0	0	0	7	0.0294117647058824	0.383484162895928
672542	9549460	5	2001	0.36790398	1	1	0	0	0	2	7	0.0294117647058824	0.383484162895928
672542	9549460	6	2001	0.21747251	1	0	0	0	0	0	7	0.0294117647058824	0.383484162895928
672542	9549460	6	2001	0.21747251	24	0	0	0	0	0	7	0.0294117647058824	0.383484162895928
672542	9549460	7	2001	0.17371175	1	0	0	0	0	0	7	0.0294117647058824	0.383484162895928
672542	9549460	8	2001	0.11641669	0	0	0	0	0	0	7	0.0294117647058824	0.383484162895928
672542	9549460	9	2000	0.34085211	1	0	0	0	0	0	7	0.0294117647058824	0.383484162895928
672542	9549460	9	2000	0.34085211	0	0	0	0	0	1	7	0.0294117647058824	0.383484162895928
672628	9554887	1	2001	0.47408992	0	0	2	0	0	0	6	0.733181299885975	0.0570125427594071
672628	9554887	1	2001	0.47408992	0	0	4	0	1	2	6	0.733181299885975	0.0570125427594071
672628	9554887	10	2000	0.17708251	0	1	12	0	15	1	6	0.733181299885975	0.0570125427594071
672628	9554887	11	2000	0.21327046	0	0	0	0	0	0	6	0.733181299885975	0.0570125427594071
672628	9554887	12	2000	0.31831422	0	1	6	1	7	3	6	0.733181299885975	0.0570125427594071
672628	9554887	2	2001	0.31881121	0	0	2	5	1	0	6	0.733181299885975	0.0570125427594071
672628	9554887	3	2001	0.47534388	0	0	1	0	1	4	6	0.733181299885975	0.0570125427594071
672628	9554887	3	2001	0.47534388	0	1	2	4	1	5	6	0.733181299885975	0.0570125427594071
672628	9554887	4	2001	0.39370638	1	0	0	0	0	1	6	0.733181299885975	0.0570125427594071
672628	9554887	5	2001	0.36790398	0	0	1	0	20	3	6	0.733181299885975	0.0570125427594071
672628	9554887	6	2001	0.21747251	0	0	0	0	0	3	6	0.733181299885975	0.0570125427594071
672628	9554887	6	2001	0.21747251	4	0	1	0	5	2	6	0.733181299885975	0.0570125427594071
672628	9554887	7	2001	0.17371175	0	2	0	0	0	3	6	0.733181299885975	0.0570125427594071
672628	9554887	8	2001	0.11641669	0	0	5	1	4	4	6	0.733181299885975	0.0570125427594071
672628	9554887	9	2000	0.34085211	1	0	0	0	1	0	6	0.733181299885975	0.0570125427594071
672628	9554887	9	2000	0.34085211	0	0	2	1	0	0	6	0.733181299885975	0.0570125427594071
672770	9560127	1	2001	0.47408992	0	0	0	0	0	0	4	1	0
672770	9560127	1	2001	0.47408992	0	0	0	0	0	0	4	1	0
672770	9560127	11	2000	0.21327046	0	0	0	0	0	0	4	1	0
672770	9560127	12	2000	0.31831422	0	0	0	0	1	0	4	1	0
672770	9560127	2	2001	0.31881121	0	0	0	0	0	0	4	1	0
672770	9560127	3	2001	0.47534388	0	0	0	0	0	0	4	1	0
672770	9560127	3	2001	0.47534388	0	0	0	0	0	0	4	1	0
672770	9560127	4	2001	0.39370638	0	0	0	0	2	0	4	1	0
672770	9560127	5	2001	0.36790398	0	0	15	0	52	0	4	1	0
672770	9560127	6	2001	0.21747251	0	0	1	0	2	0	4	1	0
672770	9560127	6	2001	0.21747251	1	0	0	0	0	0	4	1	0
672770	9560127	7	2001	0.17371175	0	0	0	0	0	0	4	1	0
672770	9560127	8	2001	0.11641669	0	0	0	0	0	0	4	1	0
672770	9560127	9	2000	0.34085211	0	0	0	0	0	0	4	1	0
672770	9560127	9	2000	0.34085211	0	0	0	0	2	0	4	1	0
672782	9556949	1	2001	0.47408992	0	0	15	0	0	0	5	0.734090909090909	0.164772727272727
672782	9556949	1	2001	0.47408992	0	0	14	0	0	0	5	0.734090909090909	0.164772727272727
672782	9556949	10	2000	0.17708251	0	0	2	0	1	0	5	0.734090909090909	0.164772727272727
672782	9556949	11	2000	0.21327046	0	0	10	0	0	0	5	0.734090909090909	0.164772727272727
672782	9556949	12	2000	0.31831422	0	0	0	1	0	0	5	0.734090909090909	0.164772727272727
672782	9556949	2	2001	0.31881121	0	0	3	0	0	0	5	0.734090909090909	0.164772727272727
672782	9556949	3	2001	0.47534388	0	0	15	1	1	0	5	0.734090909090909	0.164772727272727
672782	9556949	3	2001	0.47534388	0	0	10	0	0	0	5	0.734090909090909	0.164772727272727
672782	9556949	4	2001	0.39370638	0	1	1	0	0	0	5	0.734090909090909	0.164772727272727
672782	9556949	5	2001	0.36790398	0	0	0	0	1	0	5	0.734090909090909	0.164772727272727
672782	9556949	6	2001	0.21747251	0	0	11	0	2	0	5	0.734090909090909	0.164772727272727
672782	9556949	6	2001	0.21747251	8	0	5	0	1	0	5	0.734090909090909	0.164772727272727
672782	9556949	7	2001	0.17371175	1	0	23	0	0	0	5	0.734090909090909	0.164772727272727
672782	9556949	8	2001	0.11641669	0	0	2	0	0	0	5	0.734090909090909	0.164772727272727
672782	9556949	9	2000	0.34085211	0	0	2	0	0	0	5	0.734090909090909	0.164772727272727
672782	9556949	9	2000	0.34085211	0	0	0	0	0	0	5	0.734090909090909	0.164772727272727
673416	9552880	1	2001	0.47408992	3	0	0	0	0	2	6	0.0897727272727273	0.234090909090909
673416	9552880	1	2001	0.47408992	10	0	0	0	0	0	6	0.0897727272727273	0.234090909090909
673416	9552880	10	2000	0.17708251	6	0	0	0	0	0	6	0.0897727272727273	0.234090909090909
673416	9552880	11	2000	0.21327046	15	0	0	0	0	1	6	0.0897727272727273	0.234090909090909
673416	9552880	12	2000	0.31831422	48	0	0	0	0	0	6	0.0897727272727273	0.234090909090909
673416	9552880	2	2001	0.31881121	1	0	0	1	0	1	6	0.0897727272727273	0.234090909090909
673416	9552880	3	2001	0.47534388	0	0	0	0	0	0	6	0.0897727272727273	0.234090909090909
673416	9552880	3	2001	0.47534388	0	0	0	0	0	0	6	0.0897727272727273	0.234090909090909
673416	9552880	4	2001	0.39370638	2	0	0	0	0	0	6	0.0897727272727273	0.234090909090909
673416	9552880	5	2001	0.36790398	7	0	0	0	0	0	6	0.0897727272727273	0.234090909090909
673416	9552880	6	2001	0.21747251	13	0	0	0	0	1	6	0.0897727272727273	0.234090909090909
673416	9552880	6	2001	0.21747251	47	0	0	0	0	0	6	0.0897727272727273	0.234090909090909
673416	9552880	7	2001	0.17371175	14	0	0	0	0	3	6	0.0897727272727273	0.234090909090909
673416	9552880	8	2001	0.11641669	31	0	0	0	0	1	6	0.0897727272727273	0.234090909090909
673416	9552880	9	2000	0.34085211	25	0	0	0	0	0	6	0.0897727272727273	0.234090909090909
673416	9552880	9	2000	0.34085211	15	0	0	0	0	0	6	0.0897727272727273	0.234090909090909
673914	9550609	1	2001	0.47408992	0	0	19	0	0	0	7	0.378255945639864	0.0928652321630804
673914	9550609	1	2001	0.47408992	0	0	5	1	0	1	7	0.378255945639864	0.0928652321630804
673914	9550609	10	2000	0.17708251	0	0	2	0	2	0	7	0.378255945639864	0.0928652321630804
673914	9550609	11	2000	0.21327046	0	0	5	0	0	0	7	0.378255945639864	0.0928652321630804
673914	9550609	12	2000	0.31831422	0	0	30	0	5	0	7	0.378255945639864	0.0928652321630804
673914	9550609	2	2001	0.31881121	0	0	11	1	4	0	7	0.378255945639864	0.0928652321630804
673914	9550609	3	2001	0.47534388	0	0	87	1	2	0	7	0.378255945639864	0.0928652321630804
673914	9550609	3	2001	0.47534388	0	2	30	3	7	11	7	0.378255945639864	0.0928652321630804
673914	9550609	4	2001	0.39370638	0	0	0	0	1	0	7	0.378255945639864	0.0928652321630804
673914	9550609	5	2001	0.36790398	0	0	13	1	7	0	7	0.378255945639864	0.0928652321630804
673914	9550609	6	2001	0.21747251	0	0	3	0	0	0	7	0.378255945639864	0.0928652321630804
673914	9550609	6	2001	0.21747251	0	0	21	7	1	0	7	0.378255945639864	0.0928652321630804
673914	9550609	7	2001	0.17371175	0	0	6	0	2	0	7	0.378255945639864	0.0928652321630804
673914	9550609	8	2001	0.11641669	0	0	1	0	0	0	7	0.378255945639864	0.0928652321630804
673914	9550609	9	2000	0.34085211	0	0	0	0	2	0	7	0.378255945639864	0.0928652321630804
673914	9550609	9	2000	0.34085211	0	0	1	0	0	0	7	0.378255945639864	0.0928652321630804
674126	9556032	1	2001	0.47408992	0	0	0	0	0	0	5	0.206818181818182	0.507954545454545
674126	9556032	1	2001	0.47408992	0	0	0	1	0	0	5	0.206818181818182	0.507954545454545
674126	9556032	10	2000	0.17708251	0	0	0	0	0	0	5	0.206818181818182	0.507954545454545
674126	9556032	11	2000	0.21327046	2	0	0	0	0	0	5	0.206818181818182	0.507954545454545
674126	9556032	12	2000	0.31831422	2	0	0	0	0	0	5	0.206818181818182	0.507954545454545
674126	9556032	2	2001	0.31881121	0	0	0	0	0	0	5	0.206818181818182	0.507954545454545
674126	9556032	3	2001	0.47534388	0	0	0	0	0	0	5	0.206818181818182	0.507954545454545
674126	9556032	3	2001	0.47534388	1	0	0	0	0	0	5	0.206818181818182	0.507954545454545
674126	9556032	4	2001	0.39370638	0	0	0	0	0	0	5	0.206818181818182	0.507954545454545
674126	9556032	5	2001	0.36790398	7	0	0	0	0	0	5	0.206818181818182	0.507954545454545
674126	9556032	6	2001	0.21747251	4	0	0	0	0	0	5	0.206818181818182	0.507954545454545
674126	9556032	6	2001	0.21747251	4	0	0	0	0	0	5	0.206818181818182	0.507954545454545
674126	9556032	7	2001	0.17371175	1	0	0	0	0	0	5	0.206818181818182	0.507954545454545
674126	9556032	8	2001	0.11641669	4	0	0	0	0	0	5	0.206818181818182	0.507954545454545
674126	9556032	9	2000	0.34085211	1	0	0	0	0	0	5	0.206818181818182	0.507954545454545
674126	9556032	9	2000	0.34085211	0	0	0	0	0	0	5	0.206818181818182	0.507954545454545
674422	9557744	1	2001	0.47408992	1	0	0	0	0	0	4	0.717861205915813	0.127417519908987
674422	9557744	1	2001	0.47408992	0	0	0	0	0	0	4	0.717861205915813	0.127417519908987
674422	9557744	10	2000	0.17708251	3	0	0	0	0	0	4	0.717861205915813	0.127417519908987
674422	9557744	11	2000	0.21327046	7	0	0	0	0	0	4	0.717861205915813	0.127417519908987
674422	9557744	12	2000	0.31831422	1	0	0	1	0	0	4	0.717861205915813	0.127417519908987
674422	9557744	2	2001	0.31881121	0	0	0	2	0	0	4	0.717861205915813	0.127417519908987
674422	9557744	3	2001	0.47534388	2	0	0	1	0	0	4	0.717861205915813	0.127417519908987
674422	9557744	3	2001	0.47534388	1	9	9	8	9	9	4	0.717861205915813	0.127417519908987
674422	9557744	4	2001	0.39370638	0	1	0	1	0	0	4	0.717861205915813	0.127417519908987
674422	9557744	5	2001	0.36790398	63	0	0	1	0	0	4	0.717861205915813	0.127417519908987
674422	9557744	6	2001	0.21747251	9	0	0	0	0	0	4	0.717861205915813	0.127417519908987
674422	9557744	6	2001	0.21747251	22	0	0	1	0	0	4	0.717861205915813	0.127417519908987
674422	9557744	7	2001	0.17371175	0	0	0	0	0	0	4	0.717861205915813	0.127417519908987
674422	9557744	8	2001	0.11641669	20	0	0	0	0	0	4	0.717861205915813	0.127417519908987
674422	9557744	9	2000	0.34085211	4	0	0	0	0	0	4	0.717861205915813	0.127417519908987
674422	9557744	9	2000	0.34085211	0	0	0	0	0	0	4	0.717861205915813	0.127417519908987
675600	9555940	1	2001	0.47408992	0	0	6	0	0	0	5	0.411098527746319	0.154020385050963
675600	9555940	1	2001	0.47408992	0	0	2	0	1	0	5	0.411098527746319	0.154020385050963
675600	9555940	10	2000	0.17708251	0	0	2	0	0	0	5	0.411098527746319	0.154020385050963
675600	9555940	11	2000	0.21327046	0	0	2	0	0	0	5	0.411098527746319	0.154020385050963
675600	9555940	12	2000	0.31831422	0	0	3	0	2	0	5	0.411098527746319	0.154020385050963
675600	9555940	2	2001	0.31881121	0	0	39	0	11	3	5	0.411098527746319	0.154020385050963
675600	9555940	3	2001	0.47534388	0	0	62	0	5	0	5	0.411098527746319	0.154020385050963
675600	9555940	3	2001	0.47534388	0	0	22	0	2	0	5	0.411098527746319	0.154020385050963
675600	9555940	4	2001	0.39370638	0	0	1	0	10	0	5	0.411098527746319	0.154020385050963
675600	9555940	5	2001	0.36790398	0	0	9	0	124	0	5	0.411098527746319	0.154020385050963
675600	9555940	6	2001	0.21747251	0	0	24	1	17	1	5	0.411098527746319	0.154020385050963
675600	9555940	6	2001	0.21747251	0	1	24	0	21	0	5	0.411098527746319	0.154020385050963
675600	9555940	7	2001	0.17371175	0	0	1	1	2	0	5	0.411098527746319	0.154020385050963
675600	9555940	8	2001	0.11641669	0	0	7	0	4	0	5	0.411098527746319	0.154020385050963
675600	9555940	9	2000	0.34085211	0	0	0	0	0	0	5	0.411098527746319	0.154020385050963
675600	9555940	9	2000	0.34085211	0	0	0	0	0	0	5	0.411098527746319	0.154020385050963
675678	9560289	1	2001	0.47408992	0	0	0	1	0	1	4	0.408833522083805	0.210645526613817
675678	9560289	1	2001	0.47408992	0	1	0	4	1	0	4	0.408833522083805	0.210645526613817
675678	9560289	10	2000	0.17708251	1	1	0	2	0	0	4	0.408833522083805	0.210645526613817
675678	9560289	11	2000	0.21327046	0	0	0	0	0	0	4	0.408833522083805	0.210645526613817
675678	9560289	12	2000	0.31831422	0	0	0	4	0	0	4	0.408833522083805	0.210645526613817
675678	9560289	2	2001	0.31881121	0	0	0	7	0	2	4	0.408833522083805	0.210645526613817
675678	9560289	3	2001	0.47534388	0	0	0	2	0	1	4	0.408833522083805	0.210645526613817
675678	9560289	3	2001	0.47534388	0	0	0	2	0	0	4	0.408833522083805	0.210645526613817
675678	9560289	4	2001	0.39370638	0	0	0	0	0	0	4	0.408833522083805	0.210645526613817
675678	9560289	5	2001	0.36790398	0	0	0	0	0	0	4	0.408833522083805	0.210645526613817
675678	9560289	6	2001	0.21747251	0	0	1	1	4	1	4	0.408833522083805	0.210645526613817
675678	9560289	6	2001	0.21747251	0	0	0	0	0	0	4	0.408833522083805	0.210645526613817
675678	9560289	7	2001	0.17371175	0	0	0	4	0	0	4	0.408833522083805	0.210645526613817
675678	9560289	8	2001	0.11641669	2	1	0	5	1	0	4	0.408833522083805	0.210645526613817
675678	9560289	9	2000	0.34085211	0	0	0	0	0	0	4	0.408833522083805	0.210645526613817
675678	9560289	9	2000	0.34085211	0	0	0	0	0	0	4	0.408833522083805	0.210645526613817
675968	9558205	1	2001	0.47408992	0	0	1	0	0	0	4	0.397058823529412	0.130090497737557
675968	9558205	1	2001	0.47408992	0	0	3	0	0	0	4	0.397058823529412	0.130090497737557
675968	9558205	10	2000	0.17708251	0	0	0	0	4	0	4	0.397058823529412	0.130090497737557
675968	9558205	11	2000	0.21327046	0	0	0	0	0	0	4	0.397058823529412	0.130090497737557
675968	9558205	12	2000	0.31831422	0	0	1	1	1	0	4	0.397058823529412	0.130090497737557
675968	9558205	2	2001	0.31881121	0	0	0	0	0	0	4	0.397058823529412	0.130090497737557
675968	9558205	3	2001	0.47534388	0	0	8	3	4	0	4	0.397058823529412	0.130090497737557
675968	9558205	3	2001	0.47534388	0	0	3	0	3	0	4	0.397058823529412	0.130090497737557
675968	9558205	4	2001	0.39370638	0	0	5	1	53	0	4	0.397058823529412	0.130090497737557
675968	9558205	5	2001	0.36790398	1	0	0	0	5	0	4	0.397058823529412	0.130090497737557
675968	9558205	6	2001	0.21747251	0	0	14	1	17	0	4	0.397058823529412	0.130090497737557
675968	9558205	6	2001	0.21747251	2	0	4	0	12	0	4	0.397058823529412	0.130090497737557
675968	9558205	7	2001	0.17371175	0	0	1	0	0	0	4	0.397058823529412	0.130090497737557
675968	9558205	8	2001	0.11641669	0	0	0	0	0	0	4	0.397058823529412	0.130090497737557
675968	9558205	9	2000	0.34085211	0	0	0	1	2	0	4	0.397058823529412	0.130090497737557
675968	9558205	9	2000	0.34085211	0	1	0	0	7	0	4	0.397058823529412	0.130090497737557
676175	9561335	1	2001	0.47408992	0	0	1	14	0	0	3	0.598183881952327	0.0919409761634506
676175	9561335	10	2000	0.17708251	0	0	3	1	0	0	3	0.598183881952327	0.0919409761634506
676175	9561335	11	2000	0.21327046	0	1	62	0	6	0	3	0.598183881952327	0.0919409761634506
676175	9561335	12	2000	0.31831422	1	0	0	2	0	0	3	0.598183881952327	0.0919409761634506
676175	9561335	12	2000	0.31831422	0	0	0	5	2	0	3	0.598183881952327	0.0919409761634506
676175	9561335	2	2001	0.31881121	0	0	0	13	0	0	3	0.598183881952327	0.0919409761634506
676175	9561335	3	2001	0.47534388	0	0	0	23	0	0	3	0.598183881952327	0.0919409761634506
676175	9561335	3	2001	0.47534388	0	0	0	24	1	0	3	0.598183881952327	0.0919409761634506
676175	9561335	4	2001	0.39370638	2	1	1	16	3	0	3	0.598183881952327	0.0919409761634506
676175	9561335	5	2001	0.36790398	4	1	2	15	22	0	3	0.598183881952327	0.0919409761634506
676175	9561335	6	2001	0.21747251	7	0	0	0	3	0	3	0.598183881952327	0.0919409761634506
676175	9561335	6	2001	0.21747251	2	0	1	12	15	0	3	0.598183881952327	0.0919409761634506
676175	9561335	7	2001	0.17371175	0	0	1	2	0	0	3	0.598183881952327	0.0919409761634506
676175	9561335	8	2001	0.11641669	2	0	1	0	0	0	3	0.598183881952327	0.0919409761634506
676175	9561335	9	2000	0.34085211	1	0	1	0	0	0	3	0.598183881952327	0.0919409761634506
676175	9561335	9	2000	0.34085211	0	1	0	1	0	0	3	0.598183881952327	0.0919409761634506
676309	9563807	1	2001	0.47408992	0	0	0	0	0	0	3	1	0
676309	9563807	10	2000	0.17708251	0	0	1	0	0	0	3	1	0
676309	9563807	11	2000	0.21327046	0	0	1	0	0	0	3	1	0
676309	9563807	12	2000	0.31831422	0	0	0	0	0	0	3	1	0
676309	9563807	12	2000	0.31831422	0	0	0	0	0	0	3	1	0
676309	9563807	2	2001	0.31881121	0	0	0	0	0	0	3	1	0
676309	9563807	3	2001	0.47534388	1	0	0	0	0	0	3	1	0
676309	9563807	3	2001	0.47534388	0	0	3	1	0	0	3	1	0
676309	9563807	4	2001	0.39370638	0	0	0	0	0	0	3	1	0
676309	9563807	5	2001	0.36790398	0	0	0	0	3	0	3	1	0
676309	9563807	6	2001	0.21747251	0	0	0	0	0	0	3	1	0
676309	9563807	6	2001	0.21747251	1	0	0	0	0	0	3	1	0
676309	9563807	7	2001	0.17371175	0	0	0	0	0	0	3	1	0
676309	9563807	8	2001	0.11641669	0	0	0	0	0	0	3	1	0
676309	9563807	9	2000	0.34085211	0	0	0	0	0	0	3	1	0
676309	9563807	9	2000	0.34085211	0	0	0	0	0	0	3	1	0
676872	9565971	1	2001	0.47408992	0	0	12	1	0	0	2	0.963636363636364	0.00340909090909091
676872	9565971	10	2000	0.17708251	0	0	0	0	0	0	2	0.963636363636364	0.00340909090909091
676872	9565971	11	2000	0.21327046	0	0	0	0	0	0	2	0.963636363636364	0.00340909090909091
676872	9565971	12	2000	0.31831422	2	0	0	0	0	0	2	0.963636363636364	0.00340909090909091
676872	9565971	12	2000	0.31831422	0	0	0	0	0	0	2	0.963636363636364	0.00340909090909091
676872	9565971	2	2001	0.31881121	0	0	0	0	0	0	2	0.963636363636364	0.00340909090909091
676872	9565971	3	2001	0.47534388	0	0	9	0	0	0	2	0.963636363636364	0.00340909090909091
676872	9565971	3	2001	0.47534388	0	0	17	0	0	0	2	0.963636363636364	0.00340909090909091
676872	9565971	4	2001	0.39370638	0	0	0	0	0	0	2	0.963636363636364	0.00340909090909091
676872	9565971	5	2001	0.36790398	1	0	11	0	12	0	2	0.963636363636364	0.00340909090909091
676872	9565971	6	2001	0.21747251	0	0	2	0	3	0	2	0.963636363636364	0.00340909090909091
676872	9565971	6	2001	0.21747251	0	0	1	0	2	0	2	0.963636363636364	0.00340909090909091
676872	9565971	7	2001	0.17371175	0	0	0	0	0	0	2	0.963636363636364	0.00340909090909091
676872	9565971	8	2001	0.11641669	0	0	0	0	1	0	2	0.963636363636364	0.00340909090909091
676872	9565971	9	2000	0.34085211	0	0	0	0	3	0	2	0.963636363636364	0.00340909090909091
676872	9565971	9	2000	0.34085211	0	0	0	0	2	0	2	0.963636363636364	0.00340909090909091
677386	9562349	1	2001	0.56432587	0	0	0	0	0	0	3	0.699316628701595	0.210706150341686
677386	9562349	10	2000	0.17112973	3	0	0	0	0	0	3	0.699316628701595	0.210706150341686
677386	9562349	11	2000	0.18493366	19	0	0	0	0	0	3	0.699316628701595	0.210706150341686
677386	9562349	12	2000	0.31588715	11	0	0	0	0	0	3	0.699316628701595	0.210706150341686
677386	9562349	12	2000	0.31588715	14	0	0	0	0	0	3	0.699316628701595	0.210706150341686
677386	9562349	2	2001	0.35964254	1	0	0	0	0	0	3	0.699316628701595	0.210706150341686
677386	9562349	3	2001	0.38873065	6	0	0	2	0	0	3	0.699316628701595	0.210706150341686
677386	9562349	3	2001	0.38873065	9	0	0	0	0	0	3	0.699316628701595	0.210706150341686
677386	9562349	4	2001	0.48994052	13	0	0	0	0	0	3	0.699316628701595	0.210706150341686
677386	9562349	5	2001	0.31935838	68	0	0	0	0	0	3	0.699316628701595	0.210706150341686
677386	9562349	6	2001	0.23079602	13	0	0	0	0	0	3	0.699316628701595	0.210706150341686
677386	9562349	6	2001	0.23079602	58	0	0	0	0	0	3	0.699316628701595	0.210706150341686
677386	9562349	7	2001	0.15708572	30	0	0	0	0	0	3	0.699316628701595	0.210706150341686
677386	9562349	8	2001	0.15022253	35	0	0	0	0	0	3	0.699316628701595	0.210706150341686
677386	9562349	9	2000	0.30760172	5	0	0	0	0	0	3	0.699316628701595	0.210706150341686
677386	9562349	9	2000	0.30760172	5	0	0	0	0	0	3	0.699316628701595	0.210706150341686
677692	9567137	1	2001	0.56432587	1	0	0	0	0	0	2	0.982993197278912	0.0102040816326531
677692	9567137	10	2000	0.17112973	21	0	0	0	0	0	2	0.982993197278912	0.0102040816326531
677692	9567137	11	2000	0.18493366	25	0	0	0	0	0	2	0.982993197278912	0.0102040816326531
677692	9567137	12	2000	0.31588715	6	0	0	0	1	0	2	0.982993197278912	0.0102040816326531
677692	9567137	12	2000	0.31588715	0	0	1	0	0	0	2	0.982993197278912	0.0102040816326531
677692	9567137	2	2001	0.35964254	1	0	2	0	0	0	2	0.982993197278912	0.0102040816326531
677692	9567137	3	2001	0.38873065	1	0	6	0	0	0	2	0.982993197278912	0.0102040816326531
677692	9567137	3	2001	0.38873065	3	0	1	0	0	0	2	0.982993197278912	0.0102040816326531
677692	9567137	4	2001	0.48994052	2	0	2	0	0	0	2	0.982993197278912	0.0102040816326531
677692	9567137	5	2001	0.31935838	21	0	1	0	1	0	2	0.982993197278912	0.0102040816326531
677692	9567137	6	2001	0.23079602	27	0	0	0	0	0	2	0.982993197278912	0.0102040816326531
677692	9567137	6	2001	0.23079602	37	0	1	0	0	0	2	0.982993197278912	0.0102040816326531
677692	9567137	7	2001	0.15708572	11	0	0	0	0	0	2	0.982993197278912	0.0102040816326531
677692	9567137	8	2001	0.15022253	29	0	0	0	0	0	2	0.982993197278912	0.0102040816326531
677692	9567137	9	2000	0.30760172	3	0	1	0	0	0	2	0.982993197278912	0.0102040816326531
677692	9567137	9	2000	0.30760172	0	0	0	0	0	0	2	0.982993197278912	0.0102040816326531
678282	9560784	1	2001	0.56432587	4	0	0	0	0	0	3	0.838235294117647	0.0723981900452489
678282	9560784	10	2000	0.17112973	0	0	0	0	0	0	3	0.838235294117647	0.0723981900452489
678282	9560784	11	2000	0.18493366	0	0	0	0	0	0	3	0.838235294117647	0.0723981900452489
678282	9560784	12	2000	0.31588715	2	0	0	0	0	0	3	0.838235294117647	0.0723981900452489
678282	9560784	12	2000	0.31588715	0	0	0	0	0	0	3	0.838235294117647	0.0723981900452489
678282	9560784	2	2001	0.35964254	0	0	0	0	0	0	3	0.838235294117647	0.0723981900452489
678282	9560784	3	2001	0.38873065	1	1	0	0	3	0	3	0.838235294117647	0.0723981900452489
678282	9560784	3	2001	0.38873065	0	0	0	0	0	0	3	0.838235294117647	0.0723981900452489
678282	9560784	4	2001	0.48994052	0	0	0	0	2	0	3	0.838235294117647	0.0723981900452489
678282	9560784	5	2001	0.31935838	2	0	2	0	73	0	3	0.838235294117647	0.0723981900452489
678282	9560784	6	2001	0.23079602	0	0	0	0	10	0	3	0.838235294117647	0.0723981900452489
678282	9560784	6	2001	0.23079602	3	0	0	0	25	0	3	0.838235294117647	0.0723981900452489
678282	9560784	7	2001	0.15708572	1	0	0	0	7	0	3	0.838235294117647	0.0723981900452489
678282	9560784	8	2001	0.15022253	2	0	0	0	0	0	3	0.838235294117647	0.0723981900452489
678282	9560784	9	2000	0.30760172	0	0	0	0	0	0	3	0.838235294117647	0.0723981900452489
678282	9560784	9	2000	0.30760172	0	0	0	0	0	0	3	0.838235294117647	0.0723981900452489
678675	9566963	1	2001	0.56432587	0	0	27	0	0	0	2	0.963800904977376	0.0113122171945701
678675	9566963	10	2000	0.17112973	0	0	0	0	0	0	2	0.963800904977376	0.0113122171945701
678675	9566963	11	2000	0.18493366	0	0	11	0	0	0	2	0.963800904977376	0.0113122171945701
678675	9566963	12	2000	0.31588715	0	0	3	0	0	0	2	0.963800904977376	0.0113122171945701
678675	9566963	12	2000	0.31588715	0	0	0	0	0	0	2	0.963800904977376	0.0113122171945701
678675	9566963	2	2001	0.35964254	0	0	19	0	0	0	2	0.963800904977376	0.0113122171945701
678675	9566963	3	2001	0.38873065	0	0	14	0	0	0	2	0.963800904977376	0.0113122171945701
678675	9566963	3	2001	0.38873065	0	0	20	0	0	0	2	0.963800904977376	0.0113122171945701
678675	9566963	4	2001	0.48994052	0	0	11	0	0	0	2	0.963800904977376	0.0113122171945701
678675	9566963	5	2001	0.31935838	0	0	0	0	0	0	2	0.963800904977376	0.0113122171945701
678675	9566963	6	2001	0.23079602	0	0	1	0	2	0	2	0.963800904977376	0.0113122171945701
678675	9566963	6	2001	0.23079602	0	0	0	0	0	0	2	0.963800904977376	0.0113122171945701
678675	9566963	7	2001	0.15708572	0	0	0	0	0	0	2	0.963800904977376	0.0113122171945701
678675	9566963	8	2001	0.15022253	0	0	5	0	0	0	2	0.963800904977376	0.0113122171945701
678675	9566963	9	2000	0.30760172	0	0	0	0	0	0	2	0.963800904977376	0.0113122171945701
678675	9566963	9	2000	0.30760172	0	0	0	0	0	0	2	0.963800904977376	0.0113122171945701
678799	9565410	1	2001	0.56432587	0	0	0	0	0	0	2	0.490950226244344	0.452488687782805
678799	9565410	10	2000	0.17112973	0	0	0	0	0	0	2	0.490950226244344	0.452488687782805
678799	9565410	11	2000	0.18493366	0	0	0	0	0	0	2	0.490950226244344	0.452488687782805
678799	9565410	12	2000	0.31588715	2	0	0	0	0	0	2	0.490950226244344	0.452488687782805
678799	9565410	12	2000	0.31588715	0	0	0	0	0	0	2	0.490950226244344	0.452488687782805
678799	9565410	2	2001	0.35964254	1	0	0	0	0	0	2	0.490950226244344	0.452488687782805
678799	9565410	3	2001	0.38873065	2	0	0	0	0	0	2	0.490950226244344	0.452488687782805
678799	9565410	3	2001	0.38873065	5	0	0	0	0	1	2	0.490950226244344	0.452488687782805
678799	9565410	4	2001	0.48994052	1	0	0	0	0	0	2	0.490950226244344	0.452488687782805
678799	9565410	5	2001	0.31935838	16	0	0	0	0	0	2	0.490950226244344	0.452488687782805
678799	9565410	6	2001	0.23079602	31	0	0	0	0	0	2	0.490950226244344	0.452488687782805
678799	9565410	6	2001	0.23079602	3	0	0	0	0	0	2	0.490950226244344	0.452488687782805
678799	9565410	7	2001	0.15708572	8	0	0	0	0	0	2	0.490950226244344	0.452488687782805
678799	9565410	8	2001	0.15022253	3	0	0	0	0	0	2	0.490950226244344	0.452488687782805
678799	9565410	9	2000	0.30760172	1	0	0	0	0	0	2	0.490950226244344	0.452488687782805
678799	9565410	9	2000	0.30760172	4	0	0	0	0	0	2	0.490950226244344	0.452488687782805
679801	9567888	1	2001	0.56432587	1	0	0	0	0	0	1	0.803632236095346	0.0329171396140749
679801	9567888	10	2000	0.17112973	0	0	3	0	0	0	1	0.803632236095346	0.0329171396140749
679801	9567888	10	2000	0.17112973	0	0	0	2	0	0	1	0.803632236095346	0.0329171396140749
679801	9567888	11	2000	0.18493366	0	0	15	0	0	1	1	0.803632236095346	0.0329171396140749
679801	9567888	12	2000	0.31588715	3	0	0	0	0	0	1	0.803632236095346	0.0329171396140749
679801	9567888	12	2000	0.31588715	4	1	0	0	0	0	1	0.803632236095346	0.0329171396140749
679801	9567888	2	2001	0.35964254	0	0	0	0	0	0	1	0.803632236095346	0.0329171396140749
679801	9567888	3	2001	0.38873065	0	0	0	0	0	0	1	0.803632236095346	0.0329171396140749
679801	9567888	3	2001	0.38873065	1	0	12	0	1	0	1	0.803632236095346	0.0329171396140749
679801	9567888	4	2001	0.48994052	0	0	0	0	1	0	1	0.803632236095346	0.0329171396140749
679801	9567888	5	2001	0.31935838	0	0	0	0	1	0	1	0.803632236095346	0.0329171396140749
679801	9567888	6	2001	0.23079602	1	0	1	0	0	0	1	0.803632236095346	0.0329171396140749
679801	9567888	6	2001	0.23079602	0	0	2	0	6	0	1	0.803632236095346	0.0329171396140749
679801	9567888	7	2001	0.15708572	0	0	0	0	0	0	1	0.803632236095346	0.0329171396140749
679801	9567888	8	2001	0.15022253	0	0	3	0	0	0	1	0.803632236095346	0.0329171396140749
679801	9567888	9	2000	0.30760172	0	0	0	0	0	0	1	0.803632236095346	0.0329171396140749
680554	9568160	1	2001	0.56432587	14	0	0	0	0	0	1	0.895335608646189	0.0796359499431172
680554	9568160	10	2000	0.17112973	0	0	5	0	0	0	1	0.895335608646189	0.0796359499431172
680554	9568160	10	2000	0.17112973	0	0	8	0	0	0	1	0.895335608646189	0.0796359499431172
680554	9568160	11	2000	0.18493366	0	0	2	0	0	0	1	0.895335608646189	0.0796359499431172
680554	9568160	12	2000	0.31588715	56	0	0	0	0	0	1	0.895335608646189	0.0796359499431172
680554	9568160	12	2000	0.31588715	15	0	0	0	0	0	1	0.895335608646189	0.0796359499431172
680554	9568160	2	2001	0.35964254	0	0	308	0	1	0	1	0.895335608646189	0.0796359499431172
680554	9568160	3	2001	0.38873065	0	0	22	0	0	0	1	0.895335608646189	0.0796359499431172
680554	9568160	3	2001	0.38873065	0	0	14	0	0	0	1	0.895335608646189	0.0796359499431172
680554	9568160	4	2001	0.48994052	3	0	0	0	0	0	1	0.895335608646189	0.0796359499431172
680554	9568160	5	2001	0.31935838	0	0	1	0	1	0	1	0.895335608646189	0.0796359499431172
680554	9568160	6	2001	0.23079602	0	0	2	0	4	0	1	0.895335608646189	0.0796359499431172
680554	9568160	6	2001	0.23079602	0	0	0	0	0	0	1	0.895335608646189	0.0796359499431172
680554	9568160	7	2001	0.15708572	0	0	3	0	1	0	1	0.895335608646189	0.0796359499431172
680554	9568160	8	2001	0.15022253	0	0	6	0	0	0	1	0.895335608646189	0.0796359499431172
680554	9568160	9	2000	0.30760172	0	0	0	2	0	0	1	0.895335608646189	0.0796359499431172
681141	9567021	1	2001	0.56432587	1	0	0	19	0	0	1	0.387570621468927	0.322033898305085
681141	9567021	10	2000	0.17112973	62	0	0	0	0	0	1	0.387570621468927	0.322033898305085
681141	9567021	10	2000	0.17112973	8	0	0	0	0	0	1	0.387570621468927	0.322033898305085
681141	9567021	11	2000	0.18493366	29	0	0	0	0	0	1	0.387570621468927	0.322033898305085
681141	9567021	12	2000	0.31588715	5	0	0	12	0	0	1	0.387570621468927	0.322033898305085
681141	9567021	12	2000	0.31588715	1	1	0	7	0	0	1	0.387570621468927	0.322033898305085
681141	9567021	2	2001	0.35964254	9	0	0	0	0	0	1	0.387570621468927	0.322033898305085
681141	9567021	3	2001	0.38873065	6	0	0	0	0	0	1	0.387570621468927	0.322033898305085
681141	9567021	3	2001	0.38873065	20	0	0	0	0	0	1	0.387570621468927	0.322033898305085
681141	9567021	4	2001	0.48994052	8	0	0	0	0	0	1	0.387570621468927	0.322033898305085
681141	9567021	5	2001	0.31935838	44	0	0	0	0	0	1	0.387570621468927	0.322033898305085
681141	9567021	6	2001	0.23079602	23	0	0	0	0	0	1	0.387570621468927	0.322033898305085
681141	9567021	6	2001	0.23079602	98	0	0	0	0	0	1	0.387570621468927	0.322033898305085
681141	9567021	7	2001	0.15708572	6	0	0	0	0	0	1	0.387570621468927	0.322033898305085
681141	9567021	8	2001	0.15022253	18	0	0	0	0	0	1	0.387570621468927	0.322033898305085
681141	9567021	9	2000	0.30760172	28	0	0	0	0	0	1	0.387570621468927	0.322033898305085
681301	9565787	1	2001	0.56432587	0	0	0	0	0	0	1	0.564920273348519	0.152619589977221
681301	9565787	10	2000	0.17112973	31	1	2	0	0	0	1	0.564920273348519	0.152619589977221
681301	9565787	10	2000	0.17112973	15	1	0	0	0	0	1	0.564920273348519	0.152619589977221
681301	9565787	11	2000	0.18493366	79	2	3	0	1	0	1	0.564920273348519	0.152619589977221
681301	9565787	12	2000	0.31588715	19	0	0	3	0	0	1	0.564920273348519	0.152619589977221
681301	9565787	12	2000	0.31588715	13	0	0	0	0	0	1	0.564920273348519	0.152619589977221
681301	9565787	2	2001	0.35964254	5	0	2	0	0	0	1	0.564920273348519	0.152619589977221
681301	9565787	3	2001	0.38873065	1	0	4	0	0	0	1	0.564920273348519	0.152619589977221
681301	9565787	3	2001	0.38873065	10	0	0	0	0	0	1	0.564920273348519	0.152619589977221
681301	9565787	4	2001	0.48994052	4	0	0	0	4	1	1	0.564920273348519	0.152619589977221
681301	9565787	5	2001	0.31935838	12	0	6	0	31	0	1	0.564920273348519	0.152619589977221
681301	9565787	6	2001	0.23079602	6	0	1	0	9	0	1	0.564920273348519	0.152619589977221
681301	9565787	6	2001	0.23079602	6	0	10	2	9	0	1	0.564920273348519	0.152619589977221
681301	9565787	7	2001	0.15708572	3	1	16	0	4	0	1	0.564920273348519	0.152619589977221
681301	9565787	8	2001	0.15022253	2	0	2	0	0	2	1	0.564920273348519	0.152619589977221
681301	9565787	9	2000	0.30760172	6	0	0	0	0	0	1	0.564920273348519	0.152619589977221
681564	9563457	1	2001	0.56432587	0	0	1	0	0	0	0	0.267877412031782	0.304199772985244
681564	9563457	10	2000	0.17112973	14	0	0	0	0	0	0	0.267877412031782	0.304199772985244
681564	9563457	10	2000	0.17112973	9	0	0	0	0	0	0	0.267877412031782	0.304199772985244
681564	9563457	11	2000	0.18493366	8	0	0	1	0	1	0	0.267877412031782	0.304199772985244
681564	9563457	12	2000	0.31588715	0	1	20	0	0	0	0	0.267877412031782	0.304199772985244
681564	9563457	12	2000	0.31588715	0	0	18	0	1	0	0	0.267877412031782	0.304199772985244
681564	9563457	2	2001	0.35964254	4	0	0	1	0	0	0	0.267877412031782	0.304199772985244
681564	9563457	3	2001	0.38873065	3	0	0	0	0	0	0	0.267877412031782	0.304199772985244
681564	9563457	3	2001	0.38873065	0	0	0	0	0	0	0	0.267877412031782	0.304199772985244
681564	9563457	4	2001	0.48994052	0	0	2	0	0	0	0	0.267877412031782	0.304199772985244
681564	9563457	5	2001	0.31935838	5	0	0	0	0	0	0	0.267877412031782	0.304199772985244
681564	9563457	6	2001	0.23079602	53	0	0	0	2	0	0	0.267877412031782	0.304199772985244
681564	9563457	6	2001	0.23079602	26	0	0	0	0	0	0	0.267877412031782	0.304199772985244
681564	9563457	7	2001	0.15708572	12	0	0	0	0	0	0	0.267877412031782	0.304199772985244
681564	9563457	8	2001	0.15022253	21	0	0	0	0	0	0	0.267877412031782	0.304199772985244
681564	9563457	9	2000	0.30760172	2	0	0	0	0	0	0	0.267877412031782	0.304199772985244
682944	9569848	1	2001	0.47646168	17	0	0	0	0	0	0	0.32579185520362	0.547511312217195
682944	9569848	10	2000	0.21469264	4	0	0	0	0	0	0	0.32579185520362	0.547511312217195
682944	9569848	10	2000	0.21469264	1	0	0	1	0	0	0	0.32579185520362	0.547511312217195
682944	9569848	11	2000	0.19435969	17	0	1	3	1	0	0	0.32579185520362	0.547511312217195
682944	9569848	12	2000	0.32761151	40	0	0	0	0	0	0	0.32579185520362	0.547511312217195
682944	9569848	12	2000	0.32761151	36	0	0	0	0	0	0	0.32579185520362	0.547511312217195
682944	9569848	2	2001	0.37531573	6	0	0	2	0	0	0	0.32579185520362	0.547511312217195
682944	9569848	3	2001	0.46706128	0	0	0	0	0	0	0	0.32579185520362	0.547511312217195
682944	9569848	3	2001	0.46706128	7	0	0	2	0	0	0	0.32579185520362	0.547511312217195
682944	9569848	4	2001	0.37691486	0	0	0	1	0	0	0	0.32579185520362	0.547511312217195
682944	9569848	5	2001	0.34103218	10	0	0	5	0	0	0	0.32579185520362	0.547511312217195
682944	9569848	6	2001	0.20938171	10	4	0	12	0	0	0	0.32579185520362	0.547511312217195
682944	9569848	6	2001	0.20938171	25	0	0	1	0	0	0	0.32579185520362	0.547511312217195
682944	9569848	7	2001	0.18940116	3	0	0	0	0	0	0	0.32579185520362	0.547511312217195
682944	9569848	8	2001	0.11244418	7	0	2	6	0	0	0	0.32579185520362	0.547511312217195
682944	9569848	9	2000	0.33050087	10	0	0	0	0	0	0	0.32579185520362	0.547511312217195
684529	9567654	1	2001	0.56432587	0	0	10	0	0	0	0	0.0295790671217292	0.121729237770193
684529	9567654	10	2000	0.17112973	1	0	0	1	0	0	0	0.0295790671217292	0.121729237770193
684529	9567654	10	2000	0.17112973	0	0	0	0	0	0	0	0.0295790671217292	0.121729237770193
684529	9567654	11	2000	0.18493366	3	0	0	2	0	0	0	0.0295790671217292	0.121729237770193
684529	9567654	12	2000	0.31588715	0	1	4	0	0	0	0	0.0295790671217292	0.121729237770193
684529	9567654	12	2000	0.31588715	0	0	0	0	0	0	0	0.0295790671217292	0.121729237770193
684529	9567654	2	2001	0.35964254	1	0	0	6	2	0	0	0.0295790671217292	0.121729237770193
684529	9567654	3	2001	0.38873065	1	0	2	1	0	0	0	0.0295790671217292	0.121729237770193
684529	9567654	3	2001	0.38873065	6	0	0	0	1	0	0	0.0295790671217292	0.121729237770193
684529	9567654	4	2001	0.48994052	8	0	0	1	1	0	0	0.0295790671217292	0.121729237770193
684529	9567654	5	2001	0.31935838	15	0	0	1	1	0	0	0.0295790671217292	0.121729237770193
684529	9567654	6	2001	0.23079602	12	0	0	0	0	0	0	0.0295790671217292	0.121729237770193
684529	9567654	6	2001	0.23079602	4	1	0	0	0	0	0	0.0295790671217292	0.121729237770193
684529	9567654	7	2001	0.15708572	3	0	0	0	0	0	0	0.0295790671217292	0.121729237770193
684529	9567654	8	2001	0.15022253	6	0	0	0	0	0	0	0.0295790671217292	0.121729237770193
684529	9567654	9	2000	0.30760172	2	0	0	0	0	0	0	0.0295790671217292	0.121729237770193
685102	9576777	1	2001	0.47646168	109	0	0	0	0	0	0	0.0136363636363636	0.436363636363636
685102	9576777	10	2000	0.21469264	0	0	0	4	0	0	0	0.0136363636363636	0.436363636363636
685102	9576777	10	2000	0.21469264	3	0	0	10	0	0	0	0.0136363636363636	0.436363636363636
685102	9576777	11	2000	0.19435969	0	1	1	4	0	0	0	0.0136363636363636	0.436363636363636
685102	9576777	12	2000	0.32761151	31	0	0	0	0	0	0	0.0136363636363636	0.436363636363636
685102	9576777	12	2000	0.32761151	31	0	0	0	0	0	0	0.0136363636363636	0.436363636363636
685102	9576777	2	2001	0.37531573	2	0	0	12	8	1	0	0.0136363636363636	0.436363636363636
685102	9576777	3	2001	0.46706128	7	0	0	22	1	0	0	0.0136363636363636	0.436363636363636
685102	9576777	3	2001	0.46706128	3	1	0	17	1	0	0	0.0136363636363636	0.436363636363636
685102	9576777	4	2001	0.37691486	8	1	0	21	1	0	0	0.0136363636363636	0.436363636363636
685102	9576777	5	2001	0.34103218	18	0	1	39	3	2	0	0.0136363636363636	0.436363636363636
685102	9576777	6	2001	0.20938171	6	0	3	24	1	1	0	0.0136363636363636	0.436363636363636
685102	9576777	6	2001	0.20938171	9	0	1	8	0	1	0	0.0136363636363636	0.436363636363636
685102	9576777	7	2001	0.18940116	6	0	0	13	0	0	0	0.0136363636363636	0.436363636363636
685102	9576777	8	2001	0.11244418	22	0	1	10	2	0	0	0.0136363636363636	0.436363636363636
685102	9576777	9	2000	0.33050087	9	9	2	25	2	0	0	0.0136363636363636	0.436363636363636
